# Supplementary material for: Episodix: a serious game to detect cognitive impairment in senior adults. A psychometric study
Source: PeerJ. 2018 Sep 5;6:e5478. doi: 10.7717/peerj.5478 (PMC6129148; doi:10.7717/peerj.5478)
Supplement: Supplemental Information 1 [file peerj-06-5478-s001.csv]

	uId	cognitive-status	age	education_level	genre	chronic-treatment	exercise-level	socialize-level	RCL-CP1_Failures	RCL-CP1_Guesses	RCL-CP1_Omissions	RCL-CP1_Repetitions	RCL-CP1_TimeDuration	RCL-CP2_Failures	RCL-CP2_Guesses	RCL-CP2_Omissions	RCL-CP2_Repetitions	RCL-CP2_TimeDuration	RCL-CP3_Failures	RCL-CP3_Guesses	RCL-CP3_Omissions	RCL-CP3_Repetitions	RCL-CP3_TimeDuration	RCL-CP4_Failures	RCL-CP4_Guesses	RCL-CP4_Omissions	RCL-CP4_Repetitions	RCL-CP4_TimeDuration	RI-A1_Failures	RI-A1_Guesses	RI-A1_Omissions	RI-A1_Repetitions	RI-A1_TimeDuration	RI-A2_Failures	RI-A2_Guesses	RI-A2_Omissions	RI-A2_Repetitions	RI-A2_TimeDuration	RI-A3_Failures	RI-A3_Guesses	RI-A3_Omissions	RI-A3_Repetitions	RI-A3_TimeDuration	RI-B1_Failures	RI-B1_Guesses	RI-B1_Omissions	RI-B1_Repetitions	RI-B1_TimeDuration	RL-CP_Failures
0	e01	MCI	81	2	0	1	3	5	2.0	3.58333333333	0.416666666667	0.416666666667	1.09722222222	1.22222222222	3.88888888889	0.111111111111	0.111111111111	0.815	0.416666666667	3.63888888889	0.361111111111	0.0833333333333	0.600833333333	0.277777777778	3.94444444444	0.0555555555556	0.527777777778	0.611111111111	0.0	13.75	2.25	1.27777777778	1.91888888889	0.0	14.25	1.75	1.66666666667	1.4625	0.0	14.7222222222	1.27777777778	1.55555555556	1.30472222222	0.0	14.0833333333	1.91666666667	0.777777777778	1.80416666667	0.0
1	e02	MCI	95	1	1	1	3	2	3.0	1.0	3.0	0.0	1.08	3.0	3.0	1.0	0.0	1.17	1.0	3.0	1.0	1.0	0.52	6.0	4.0	0.0	0.0	1.07	0.0	8.0	8.0	4.0	1.55	0.0	8.0	8.0	1.0	1.22	0.0	10.0	6.0	2.0	1.21	0.0	11.0	5.0	1.0	1.45	0.0
6	e04	MCI	76	2	1	1	4	2	0.0	3.0	1.0	0.0	1.49	0.0	4.0	0.0	0.0	0.56	0.0	4.0	0.0	0.0	0.53	1.0	4.0	0.0	1.0	1.12	0.0	12.0	4.0	0.0	1.49	0.0	13.0	3.0	0.0	1.25	0.0	13.0	3.0	0.0	1.3	0.0	13.0	3.0	0.0	1.5	0.0
7	e04	MCI	76	2	1	1	4	2	0.0	3.0	1.0	0.0	1.49	0.0	4.0	0.0	0.0	0.56	0.0	4.0	0.0	0.0	0.53	1.0	4.0	0.0	1.0	1.12	0.0	12.0	4.0	0.0	1.49	0.0	13.0	3.0	0.0	1.25	0.0	13.0	3.0	0.0	1.3	0.0	13.0	3.0	0.0	1.5	0.0
8	e04	MCI	76	2	1	1	4	2	0.0	3.0	1.0	0.0	0.48	0.0	4.0	0.0	0.0	0.37	2.0	4.0	0.0	0.0	0.45	0.0	4.0	0.0	1.0	0.41	0.0	10.0	6.0	0.0	1.27	0.0	11.0	5.0	0.0	1.14	0.0	12.0	4.0	0.0	0.57	0.0	15.0	1.0	0.0	1.13	0.0
9	e04	MCI	76	2	1	1	4	2	0.0	3.0	1.0	0.0	0.48	0.0	4.0	0.0	0.0	0.37	2.0	4.0	0.0	0.0	0.45	0.0	4.0	0.0	1.0	0.41	0.0	10.0	6.0	0.0	1.27	0.0	11.0	5.0	0.0	1.14	0.0	12.0	4.0	0.0	0.57	0.0	15.0	1.0	0.0	1.13	0.0
10	e05	MCI	86	6	1	1	4	2	4.0	4.0	0.0	3.0	1.57	0.0	4.0	0.0	0.0	1.0	4.0	4.0	0.0	0.0	1.25	0.0	4.0	0.0	3.0	0.59	0.0	13.0	3.0	0.0	2.02	0.0	14.0	2.0	1.0	1.43	0.0	15.0	1.0	2.0	2.45	0.0	15.0	1.0	0.0	2.11	0.0
11	e06	MCI	89	2	1	1	4	4	1.0	4.0	0.0	0.0	1.46	0.0	3.0	1.0	1.0	1.03	1.0	4.0	0.0	0.0	0.51	0.0	4.0	0.0	0.0	0.46	0.0	16.0	0.0	0.0	2.07	0.0	16.0	0.0	1.0	1.22	0.0	15.0	1.0	0.0	1.47	0.0	16.0	0.0	0.0	3.46	0.0
12	e06	MCI	89	2	1	1	4	4	1.0	4.0	0.0	0.0	1.46	0.0	3.0	1.0	1.0	1.03	1.0	4.0	0.0	0.0	0.51	0.0	4.0	0.0	0.0	0.46	0.0	16.0	0.0	0.0	2.07	0.0	16.0	0.0	1.0	1.22	0.0	15.0	1.0	0.0	1.47	0.0	16.0	0.0	0.0	3.46	0.0
13	e06	MCI	89	2	1	1	4	4	5.0	4.0	0.0	0.0	1.42	6.0	4.0	0.0	0.0	1.36	2.0	4.0	0.0	0.0	0.49	0.0	4.0	0.0	0.0	0.53	0.0	15.0	1.0	3.0	2.03	0.0	16.0	0.0	1.0	1.18	0.0	16.0	0.0	1.0	1.19	0.0	15.0	1.0	0.0	1.38	0.0
14	e06	MCI	89	2	1	1	4	4	5.0	4.0	0.0	0.0	1.42	6.0	4.0	0.0	0.0	1.36	2.0	4.0	0.0	0.0	0.49	0.0	4.0	0.0	0.0	0.53	0.0	15.0	1.0	3.0	2.03	0.0	16.0	0.0	1.0	1.18	0.0	16.0	0.0	1.0	1.19	0.0	15.0	1.0	0.0	1.38	0.0
22	e12	MCI	85	6	0	1	2	3	9.0	3.0	1.0	0.0	1.17	0.0	4.0	0.0	2.0	0.58	0.0	3.0	1.0	0.0	0.53	0.0	3.0	1.0	1.0	0.42	0.0	10.0	6.0	7.0	2.01	0.0	7.0	9.0	3.0	1.01	0.0	10.0	6.0	3.0	1.11	0.0	7.0	9.0	5.0	1.38	0.0
30	e18	MCI	76	2	0	1	4	4	2.0	3.58333333333	0.416666666667	0.416666666667	1.09722222222	1.22222222222	3.88888888889	0.111111111111	0.111111111111	0.815	0.416666666667	3.63888888889	0.361111111111	0.0833333333333	0.600833333333	0.277777777778	3.94444444444	0.0555555555556	0.527777777778	0.611111111111	0.0	13.75	2.25	1.27777777778	1.91888888889	0.0	14.25	1.75	1.66666666667	1.4625	0.0	14.7222222222	1.27777777778	1.55555555556	1.30472222222	0.0	14.0833333333	1.91666666667	0.777777777778	1.80416666667	0.0
31	m01	MCI	68	1	0	0	5	4	0.0	4.0	0.0	1.0	1.59	0.0	4.0	0.0	0.0	1.36	0.0	3.0	1.0	0.0	1.09	0.0	4.0	0.0	0.0	1.14	0.0	12.0	4.0	1.0	4.36	0.0	16.0	0.0	2.0	2.42	0.0	13.0	3.0	4.0	2.41	0.0	12.0	4.0	0.0	3.18	0.0
32	m01	MCI	68	1	0	0	5	4	0.0	4.0	0.0	1.0	0.42	0.0	4.0	0.0	0.0	0.3	0.0	4.0	0.0	0.0	0.31	0.0	4.0	0.0	0.0	0.27	0.0	16.0	0.0	2.0	1.22	0.0	16.0	0.0	1.0	0.5	0.0	16.0	0.0	1.0	0.56	0.0	16.0	0.0	0.0	1.36	0.0
33	m02	MCI	64	1	0	1	4	3	1.0	4.0	0.0	0.0	2.13	0.0	4.0	0.0	0.0	1.03	0.0	4.0	0.0	0.0	1.06	0.0	4.0	0.0	0.0	0.54	0.0	12.0	4.0	0.0	2.0	0.0	13.0	3.0	9.0	3.33	0.0	15.0	1.0	0.0	1.56	0.0	15.0	1.0	0.0	2.31	0.0
34	m02	MCI	64	1	0	1	4	3	1.0	4.0	0.0	0.0	2.13	0.0	4.0	0.0	0.0	1.03	0.0	4.0	0.0	0.0	1.06	0.0	4.0	0.0	0.0	0.54	0.0	12.0	4.0	0.0	2.0	0.0	13.0	3.0	9.0	3.33	0.0	15.0	1.0	0.0	1.56	0.0	15.0	1.0	0.0	2.31	0.0
35	m02	MCI	64	1	0	1	4	3	0.0	4.0	0.0	0.0	0.59	0.0	4.0	0.0	0.0	0.4	0.0	4.0	0.0	0.0	0.4	0.0	4.0	0.0	0.0	0.42	0.0	13.0	3.0	0.0	1.28	0.0	16.0	0.0	0.0	1.16	0.0	16.0	0.0	3.0	1.46	0.0	16.0	0.0	1.0	1.43	0.0
36	m02	MCI	64	1	0	1	4	3	0.0	4.0	0.0	0.0	0.59	0.0	4.0	0.0	0.0	0.4	0.0	4.0	0.0	0.0	0.4	0.0	4.0	0.0	0.0	0.42	0.0	13.0	3.0	0.0	1.28	0.0	16.0	0.0	0.0	1.16	0.0	16.0	0.0	3.0	1.46	0.0	16.0	0.0	1.0	1.43	0.0
57	m11	MCI	76	2	1	0	4	4	0.0	3.0	1.0	0.0	1.49	0.0	4.0	0.0	0.0	1.27	0.0	3.0	1.0	0.0	0.44	0.0	4.0	0.0	0.0	0.53	0.0	15.0	1.0	0.0	2.53	0.0	16.0	0.0	2.0	2.1	0.0	15.0	1.0	1.0	1.48	0.0	15.0	1.0	1.0	2.12	0.0
58	m11	MCI	76	2	1	0	4	4	0.0	3.0	1.0	0.0	1.49	0.0	4.0	0.0	0.0	1.27	0.0	3.0	1.0	0.0	0.44	0.0	4.0	0.0	0.0	0.53	0.0	15.0	1.0	0.0	2.53	0.0	16.0	0.0	2.0	2.1	0.0	15.0	1.0	1.0	1.48	0.0	15.0	1.0	1.0	2.12	0.0
59	m11	MCI	76	2	1	0	4	4	5.0	4.0	0.0	0.0	1.2	8.0	4.0	0.0	0.0	1.02	0.0	4.0	0.0	0.0	0.44	0.0	4.0	0.0	0.0	0.36	0.0	16.0	0.0	0.0	1.11	0.0	15.0	1.0	0.0	1.06	0.0	16.0	0.0	0.0	1.07	0.0	15.0	1.0	0.0	1.2	0.0
60	m11	MCI	76	2	1	0	4	4	5.0	4.0	0.0	0.0	1.2	8.0	4.0	0.0	0.0	1.02	0.0	4.0	0.0	0.0	0.44	0.0	4.0	0.0	0.0	0.36	0.0	16.0	0.0	0.0	1.11	0.0	15.0	1.0	0.0	1.06	0.0	16.0	0.0	0.0	1.07	0.0	15.0	1.0	0.0	1.2	0.0
62	m17	MCI	67	2	0	0	4	4	0.0	4.0	0.0	0.0	0.58	1.0	4.0	0.0	0.0	1.08	0.0	4.0	0.0	0.0	1.02	0.0	4.0	0.0	0.0	1.0	0.0	14.0	2.0	1.0	2.16	0.0	16.0	0.0	2.0	1.47	0.0	16.0	0.0	2.0	1.56	0.0	12.0	4.0	1.0	1.48	0.0
63	m17	MCI	67	2	0	0	4	4	0.0	4.0	0.0	0.0	0.58	1.0	4.0	0.0	0.0	1.08	0.0	4.0	0.0	0.0	1.02	0.0	4.0	0.0	0.0	1.0	0.0	14.0	2.0	1.0	2.16	0.0	16.0	0.0	2.0	1.47	0.0	16.0	0.0	2.0	1.56	0.0	12.0	4.0	1.0	1.48	0.0
64	m17	MCI	67	2	0	0	4	4	0.0	4.0	0.0	3.0	0.47	1.0	4.0	0.0	0.0	0.29	0.0	3.0	1.0	0.0	0.34	0.0	4.0	0.0	4.0	0.47	0.0	16.0	0.0	2.0	1.12	0.0	16.0	0.0	2.0	1.07	0.0	15.0	1.0	2.0	1.07	0.0	15.0	1.0	3.0	1.05	0.0
65	m17	MCI	67	2	0	0	4	4	0.0	4.0	0.0	3.0	0.47	1.0	4.0	0.0	0.0	0.29	0.0	3.0	1.0	0.0	0.34	0.0	4.0	0.0	4.0	0.47	0.0	16.0	0.0	2.0	1.12	0.0	16.0	0.0	2.0	1.07	0.0	15.0	1.0	2.0	1.07	0.0	15.0	1.0	3.0	1.05	0.0
66	m18	MCI	65	4	0	1	4	3	0.0	4.0	0.0	0.0	0.39	0.0	4.0	0.0	0.0	0.37	0.0	3.0	1.0	1.0	0.31	0.0	4.0	0.0	1.0	0.32	0.0	13.0	3.0	0.0	2.03	0.0	13.0	3.0	2.0	1.3	0.0	16.0	0.0	0.0	1.04	0.0	13.0	3.0	1.0	1.32	0.0
67	m18	MCI	65	4	0	1	4	3	0.0	4.0	0.0	0.0	0.39	0.0	4.0	0.0	0.0	0.37	0.0	3.0	1.0	1.0	0.31	0.0	4.0	0.0	1.0	0.32	0.0	13.0	3.0	0.0	2.03	0.0	13.0	3.0	2.0	1.3	0.0	16.0	0.0	0.0	1.04	0.0	13.0	3.0	1.0	1.32	0.0
68	m18	MCI	65	4	0	1	4	3	6.0	3.0	1.0	0.0	0.59	0.0	4.0	0.0	0.0	0.35	0.0	4.0	0.0	0.0	0.31	1.0	4.0	0.0	0.0	0.33	0.0	16.0	0.0	3.0	1.25	0.0	15.0	1.0	5.0	1.06	0.0	16.0	0.0	8.0	1.06	0.0	16.0	0.0	0.0	1.17	0.0
69	m18	MCI	65	4	0	1	4	3	6.0	3.0	1.0	0.0	0.59	0.0	4.0	0.0	0.0	0.35	0.0	4.0	0.0	0.0	0.31	1.0	4.0	0.0	0.0	0.33	0.0	16.0	0.0	3.0	1.25	0.0	15.0	1.0	5.0	1.06	0.0	16.0	0.0	8.0	1.06	0.0	16.0	0.0	0.0	1.17	0.0
82	m22	MCI	83	1	1	1	2	3	12.0	3.0	1.0	0.0	2.42	7.0	4.0	0.0	0.0	2.43	0.0	3.0	1.0	0.0	1.5	0.0	4.0	0.0	0.0	1.59	0.0	13.0	3.0	1.0	6.22	0.0	14.0	2.0	1.0	3.14	0.0	15.0	1.0	3.0	3.29	0.0	12.0	4.0	0.0	4.32	0.0
110	m35	MCI	69	2	0	1	5	4	0.0	4.0	0.0	1.0	0.36	0.0	4.0	0.0	0.0	0.32	0.0	4.0	0.0	0.0	0.32	0.0	4.0	0.0	0.0	0.45	0.0	16.0	0.0	2.0	1.04	0.0	15.0	1.0	0.0	0.47	0.0	16.0	0.0	1.0	0.5	0.0	15.0	1.0	3.0	1.11	0.0
111	m35	MCI	69	2	0	1	5	4	0.0	4.0	0.0	1.0	0.36	0.0	4.0	0.0	0.0	0.32	0.0	4.0	0.0	0.0	0.32	0.0	4.0	0.0	0.0	0.45	0.0	16.0	0.0	2.0	1.04	0.0	15.0	1.0	0.0	0.47	0.0	16.0	0.0	1.0	0.5	0.0	15.0	1.0	3.0	1.11	0.0
112	m35	MCI	69	2	0	1	5	4	3.0	4.0	0.0	1.0	2.04	1.0	4.0	0.0	0.0	1.36	0.0	3.0	1.0	0.0	1.14	0.0	4.0	0.0	0.0	1.1	0.0	16.0	0.0	3.0	2.56	0.0	16.0	0.0	1.0	2.29	0.0	15.0	1.0	1.0	1.45	0.0	15.0	1.0	0.0	3.16	0.0
113	m35	MCI	69	2	0	1	5	4	3.0	4.0	0.0	1.0	2.04	1.0	4.0	0.0	0.0	1.36	0.0	3.0	1.0	0.0	1.14	0.0	4.0	0.0	0.0	1.1	0.0	16.0	0.0	3.0	2.56	0.0	16.0	0.0	1.0	2.29	0.0	15.0	1.0	1.0	1.45	0.0	15.0	1.0	0.0	3.16	0.0
118	m37	MCI	81	1	0	1	4	4	2.0	3.0	1.0	0.0	0.55	0.0	4.0	0.0	0.0	0.35	0.0	3.0	1.0	0.0	0.46	0.0	3.0	1.0	1.0	0.39	0.0	13.0	3.0	2.0	1.51	0.0	11.0	5.0	1.0	1.2	0.0	13.0	3.0	0.0	1.02	0.0	11.0	5.0	2.0	1.29	0.0
179	m40	MCI	69	1	0	1	4	3	0.0	3.0	1.0	0.0	1.32	0.0	3.0	1.0	0.0	0.53	0.0	4.0	0.0	0.0	0.45	0.0	4.0	0.0	0.0	0.45	0.0	10.0	6.0	1.0	2.31	0.0	13.0	3.0	0.0	1.53	0.0	14.0	2.0	3.0	1.36	0.0	11.0	5.0	0.0	2.22	0.0
29	e17	AD	86	2	0	1	4	2	3.86301369863	1.72602739726	2.27397260274	0.232876712329	1.01671232877	2.3698630137	2.87671232877	1.12328767123	0.0547945205479	0.875753424658	2.28767123288	2.69863013699	1.30136986301	0.164383561644	0.666849315068	2.19178082192	3.17808219178	0.821917808219	0.342465753425	0.724520547945	0.0	8.27397260274	7.72602739726	0.958904109589	1.42410958904	0.0	9.78082191781	6.21917808219	0.835616438356	1.27205479452	0.0	9.97260273973	6.02739726027	1.06849315068	1.24630136986	0.0	8.8904109589	7.1095890411	1.3698630137	1.51616438356	0.0
42	m05	AD	78	1	0	1	3	2	5.0	4.0	0.0	1.0	1.49	0.0	4.0	0.0	0.0	1.17	0.0	3.0	1.0	0.0	0.53	0.0	3.0	1.0	0.0	0.57	0.0	11.0	5.0	0.0	1.49	0.0	14.0	2.0	1.0	1.47	0.0	16.0	0.0	1.0	1.44	0.0	16.0	0.0	2.0	2.55	0.0
43	m05	AD	78	1	0	1	3	2	5.0	4.0	0.0	1.0	1.49	0.0	4.0	0.0	0.0	1.17	0.0	3.0	1.0	0.0	0.53	0.0	3.0	1.0	0.0	0.57	0.0	11.0	5.0	0.0	1.49	0.0	14.0	2.0	1.0	1.47	0.0	16.0	0.0	1.0	1.44	0.0	16.0	0.0	2.0	2.55	0.0
44	m05	AD	78	1	0	1	3	2	2.0	4.0	0.0	1.0	1.3	0.0	4.0	0.0	0.0	1.17	0.0	3.0	1.0	0.0	1.14	0.0	4.0	0.0	0.0	0.52	0.0	15.0	1.0	0.0	1.57	0.0	16.0	0.0	0.0	1.58	0.0	16.0	0.0	0.0	1.52	0.0	15.0	1.0	0.0	2.34	0.0
45	m05	AD	78	1	0	1	3	2	2.0	4.0	0.0	1.0	1.3	0.0	4.0	0.0	0.0	1.17	0.0	3.0	1.0	0.0	1.14	0.0	4.0	0.0	0.0	0.52	0.0	15.0	1.0	0.0	1.57	0.0	16.0	0.0	0.0	1.58	0.0	16.0	0.0	0.0	1.52	0.0	15.0	1.0	0.0	2.34	0.0
46	m06	AD	85	0	1	1	3	3	6.0	2.0	2.0	1.0	1.14	6.0	1.0	3.0	0.0	1.21	6.0	2.0	2.0	0.0	1.24	5.0	2.0	2.0	0.0	1.01	0.0	5.0	11.0	0.0	1.21	0.0	7.0	9.0	1.0	1.43	0.0	8.0	8.0	1.0	1.32	0.0	6.0	10.0	4.0	1.44	0.0
47	m06	AD	85	0	1	1	3	3	6.0	2.0	2.0	1.0	1.14	6.0	1.0	3.0	0.0	1.21	6.0	2.0	2.0	0.0	1.24	5.0	2.0	2.0	0.0	1.01	0.0	5.0	11.0	0.0	1.21	0.0	7.0	9.0	1.0	1.43	0.0	8.0	8.0	1.0	1.32	0.0	6.0	10.0	4.0	1.44	0.0
48	m06	AD	85	0	1	1	3	3	2.0	0.0	4.0	0.0	0.5	1.0	2.0	2.0	0.0	1.02	7.0	3.0	1.0	0.0	1.19	5.0	0.0	4.0	0.0	1.04	0.0	6.0	10.0	0.0	3.2	0.0	7.0	9.0	0.0	1.47	0.0	4.0	12.0	0.0	1.35	0.0	0.0	16.0	0.0	1.49	0.0
49	m06	AD	85	0	1	1	3	3	2.0	0.0	4.0	0.0	0.5	1.0	2.0	2.0	0.0	1.02	7.0	3.0	1.0	0.0	1.19	5.0	0.0	4.0	0.0	1.04	0.0	6.0	10.0	0.0	3.2	0.0	7.0	9.0	0.0	1.47	0.0	4.0	12.0	0.0	1.35	0.0	0.0	16.0	0.0	1.49	0.0
50	m07	AD	78	1	1	1	3	2	6.0	0.0	4.0	0.0	1.09	2.0	3.0	1.0	0.0	0.59	1.0	3.0	1.0	0.0	0.44	6.0	2.0	2.0	0.0	1.1	0.0	7.0	9.0	2.0	1.5	0.0	10.0	6.0	0.0	1.56	0.0	8.0	8.0	0.0	1.25	0.0	7.0	9.0	0.0	1.4	0.0
51	m07	AD	78	1	1	1	3	2	6.0	0.0	4.0	0.0	1.09	2.0	3.0	1.0	0.0	0.59	1.0	3.0	1.0	0.0	0.44	6.0	2.0	2.0	0.0	1.1	0.0	7.0	9.0	2.0	1.5	0.0	10.0	6.0	0.0	1.56	0.0	8.0	8.0	0.0	1.25	0.0	7.0	9.0	0.0	1.4	0.0
52	m07	AD	78	1	1	1	3	2	4.0	0.0	4.0	0.0	2.28	2.0	2.0	2.0	0.0	2.24	4.0	2.0	2.0	1.0	1.52	3.0	1.0	3.0	0.0	2.08	0.0	3.0	13.0	0.0	2.52	0.0	7.0	9.0	0.0	2.25	0.0	9.0	7.0	0.0	2.14	0.0	8.0	8.0	0.0	3.07	0.0
53	m07	AD	78	1	1	1	3	2	4.0	0.0	4.0	0.0	2.28	2.0	2.0	2.0	0.0	2.24	4.0	2.0	2.0	1.0	1.52	3.0	1.0	3.0	0.0	2.08	0.0	3.0	13.0	0.0	2.52	0.0	7.0	9.0	0.0	2.25	0.0	9.0	7.0	0.0	2.14	0.0	8.0	8.0	0.0	3.07	0.0
54	m08	AD	78	2	1	1	2	1	0.0	4.0	0.0	1.0	1.36	1.0	4.0	0.0	0.0	1.21	1.0	3.0	1.0	0.0	1.1	0.0	4.0	0.0	1.0	1.19	0.0	12.0	4.0	0.0	1.3	0.0	10.0	6.0	1.0	1.24	0.0	12.0	4.0	0.0	1.26	0.0	13.0	3.0	0.0	2.04	0.0
83	m25	AD	85	1	0	1	4	3	6.0	2.0	2.0	0.0	1.46	4.0	4.0	0.0	1.0	1.29	5.0	3.0	1.0	0.0	1.14	5.0	2.0	2.0	0.0	1.16	0.0	10.0	6.0	1.0	2.08	0.0	11.0	5.0	1.0	1.4	0.0	12.0	4.0	2.0	1.31	0.0	10.0	6.0	5.0	2.09	0.0
84	m25	AD	85	1	0	1	4	3	6.0	2.0	2.0	0.0	1.46	4.0	4.0	0.0	1.0	1.29	5.0	3.0	1.0	0.0	1.14	5.0	2.0	2.0	0.0	1.16	0.0	10.0	6.0	1.0	2.08	0.0	11.0	5.0	1.0	1.4	0.0	12.0	4.0	2.0	1.31	0.0	10.0	6.0	5.0	2.09	0.0
85	m25	AD	85	1	0	1	4	3	4.0	2.0	2.0	1.0	1.42	5.0	3.0	1.0	0.0	2.05	3.0	3.0	1.0	1.0	1.19	3.0	2.0	2.0	0.0	1.22	0.0	5.0	11.0	0.0	1.33	0.0	8.0	8.0	5.0	2.49	0.0	9.0	7.0	3.0	2.55	0.0	6.0	10.0	1.0	2.01	0.0
86	m25	AD	85	1	0	1	4	3	4.0	2.0	2.0	1.0	1.42	5.0	3.0	1.0	0.0	2.05	3.0	3.0	1.0	1.0	1.19	3.0	2.0	2.0	0.0	1.22	0.0	5.0	11.0	0.0	1.33	0.0	8.0	8.0	5.0	2.49	0.0	9.0	7.0	3.0	2.55	0.0	6.0	10.0	1.0	2.01	0.0
104	m33	AD	78	1	1	1	2	2	5.0	2.0	2.0	0.0	0.57	7.0	1.0	3.0	0.0	0.46	6.0	3.0	1.0	0.0	0.55	5.0	3.0	1.0	0.0	0.41	0.0	9.0	7.0	0.0	1.24	0.0	9.0	7.0	0.0	1.05	0.0	9.0	7.0	2.0	1.24	0.0	9.0	7.0	2.0	2.1	0.0
105	m33	AD	78	1	1	1	2	2	5.0	2.0	2.0	0.0	0.57	7.0	1.0	3.0	0.0	0.46	6.0	3.0	1.0	0.0	0.55	5.0	3.0	1.0	0.0	0.41	0.0	9.0	7.0	0.0	1.24	0.0	9.0	7.0	0.0	1.05	0.0	9.0	7.0	2.0	1.24	0.0	9.0	7.0	2.0	2.1	0.0
106	m33	AD	78	1	1	1	2	2	9.0	3.0	1.0	0.0	1.19	9.0	2.0	2.0	0.0	1.09	8.0	3.0	1.0	0.0	1.11	8.0	3.0	1.0	0.0	0.53	0.0	10.0	6.0	3.0	2.06	0.0	12.0	4.0	0.0	1.48	0.0	12.0	4.0	0.0	1.22	0.0	8.0	8.0	0.0	1.49	0.0
107	m33	AD	78	1	1	1	2	2	9.0	3.0	1.0	0.0	1.19	9.0	2.0	2.0	0.0	1.09	8.0	3.0	1.0	0.0	1.11	8.0	3.0	1.0	0.0	0.53	0.0	10.0	6.0	3.0	2.06	0.0	12.0	4.0	0.0	1.48	0.0	12.0	4.0	0.0	1.22	0.0	8.0	8.0	0.0	1.49	0.0
119	v01	AD	88	2	0	1	4	3	2.0	4.0	0.0	0.0	1.05	0.0	4.0	0.0	0.0	0.42	0.0	4.0	0.0	0.0	0.43	0.0	4.0	0.0	0.0	0.46	0.0	14.0	2.0	2.0	1.22	0.0	15.0	1.0	1.0	1.08	0.0	15.0	1.0	2.0	1.05	0.0	14.0	2.0	3.0	1.25	0.0
120	v01	AD	88	2	0	1	4	3	2.0	4.0	0.0	0.0	1.05	0.0	4.0	0.0	0.0	0.42	0.0	4.0	0.0	0.0	0.43	0.0	4.0	0.0	0.0	0.46	0.0	14.0	2.0	2.0	1.22	0.0	15.0	1.0	1.0	1.08	0.0	15.0	1.0	2.0	1.05	0.0	14.0	2.0	3.0	1.25	0.0
121	v01	AD	88	2	0	1	4	3	1.0	2.0	2.0	0.0	1.19	0.0	4.0	0.0	0.0	0.46	2.0	2.0	2.0	0.0	0.43	0.0	3.0	1.0	0.0	0.46	0.0	7.0	9.0	0.0	1.18	0.0	11.0	5.0	0.0	1.32	0.0	10.0	6.0	0.0	1.09	0.0	10.0	6.0	1.0	1.4	0.0
122	v01	AD	88	2	0	1	4	3	1.0	2.0	2.0	0.0	1.19	0.0	4.0	0.0	0.0	0.46	2.0	2.0	2.0	0.0	0.43	0.0	3.0	1.0	0.0	0.46	0.0	7.0	9.0	0.0	1.18	0.0	11.0	5.0	0.0	1.32	0.0	10.0	6.0	0.0	1.09	0.0	10.0	6.0	1.0	1.4	0.0
123	v02	AD	70	2	1	1	4	4	2.0	3.0	1.0	0.0	1.01	0.0	4.0	0.0	0.0	0.42	0.0	3.0	1.0	1.0	0.44	0.0	3.0	1.0	0.0	0.4	0.0	9.0	7.0	0.0	1.04	0.0	10.0	6.0	0.0	1.09	0.0	11.0	5.0	0.0	1.14	0.0	9.0	7.0	0.0	1.05	0.0
124	v02	AD	70	2	1	1	4	4	2.0	3.0	1.0	0.0	1.01	0.0	4.0	0.0	0.0	0.42	0.0	3.0	1.0	1.0	0.44	0.0	3.0	1.0	0.0	0.4	0.0	9.0	7.0	0.0	1.04	0.0	10.0	6.0	0.0	1.09	0.0	11.0	5.0	0.0	1.14	0.0	9.0	7.0	0.0	1.05	0.0
125	v02	AD	70	2	1	1	4	4	2.0	1.0	3.0	0.0	0.55	0.0	4.0	0.0	0.0	0.56	0.0	3.0	1.0	0.0	0.3	0.0	3.0	1.0	0.0	0.4	0.0	7.0	9.0	1.0	1.01	0.0	7.0	9.0	0.0	1.11	0.0	9.0	7.0	2.0	0.55	0.0	12.0	4.0	1.0	1.51	0.0
126	v02	AD	70	2	1	1	4	4	2.0	1.0	3.0	0.0	0.55	0.0	4.0	0.0	0.0	0.56	0.0	3.0	1.0	0.0	0.3	0.0	3.0	1.0	0.0	0.4	0.0	7.0	9.0	1.0	1.01	0.0	7.0	9.0	0.0	1.11	0.0	9.0	7.0	2.0	0.55	0.0	12.0	4.0	1.0	1.51	0.0
127	v03	AD	76	6	1	0	3	4	4.0	0.0	4.0	0.0	0.43	0.0	0.0	4.0	0.0	0.42	0.0	1.0	3.0	0.0	0.46	0.0	4.0	0.0	0.0	0.43	0.0	3.0	13.0	0.0	1.18	0.0	5.0	11.0	0.0	1.24	0.0	4.0	12.0	1.0	1.01	0.0	3.0	13.0	0.0	1.2	0.0
128	v03	AD	76	6	1	0	3	4	4.0	0.0	4.0	0.0	0.43	0.0	0.0	4.0	0.0	0.42	0.0	1.0	3.0	0.0	0.46	0.0	4.0	0.0	0.0	0.43	0.0	3.0	13.0	0.0	1.18	0.0	5.0	11.0	0.0	1.24	0.0	4.0	12.0	1.0	1.01	0.0	3.0	13.0	0.0	1.2	0.0
129	v03	AD	76	6	1	0	3	4	4.0	0.0	4.0	0.0	0.4	0.0	1.0	3.0	0.0	0.44	0.0	2.0	2.0	0.0	0.36	0.0	3.0	1.0	1.0	0.44	0.0	3.0	13.0	0.0	1.2	0.0	12.0	4.0	0.0	1.48	0.0	11.0	5.0	2.0	2.14	0.0	7.0	9.0	1.0	1.51	0.0
130	v03	AD	76	6	1	0	3	4	4.0	0.0	4.0	0.0	0.4	0.0	1.0	3.0	0.0	0.44	0.0	2.0	2.0	0.0	0.36	0.0	3.0	1.0	1.0	0.44	0.0	3.0	13.0	0.0	1.2	0.0	12.0	4.0	0.0	1.48	0.0	11.0	5.0	2.0	2.14	0.0	7.0	9.0	1.0	1.51	0.0
131	v04	AD	73	2	1	0	4	2	0.0	0.0	4.0	0.0	1.06	0.0	2.0	2.0	0.0	1.13	0.0	3.0	1.0	0.0	0.41	0.0	4.0	0.0	0.0	0.45	0.0	5.0	11.0	0.0	1.03	0.0	5.0	11.0	0.0	1.01	0.0	5.0	11.0	0.0	1.01	0.0	5.0	11.0	0.0	1.34	0.0
132	v04	AD	73	2	1	0	4	2	0.0	0.0	4.0	0.0	1.06	0.0	2.0	2.0	0.0	1.13	0.0	3.0	1.0	0.0	0.41	0.0	4.0	0.0	0.0	0.45	0.0	5.0	11.0	0.0	1.03	0.0	5.0	11.0	0.0	1.01	0.0	5.0	11.0	0.0	1.01	0.0	5.0	11.0	0.0	1.34	0.0
133	v04	AD	73	2	1	0	4	2	1.0	1.0	3.0	0.0	1.02	1.0	2.0	2.0	0.0	1.05	2.0	2.0	2.0	0.0	0.44	0.0	4.0	0.0	1.0	0.53	0.0	4.0	12.0	0.0	1.17	0.0	5.0	11.0	1.0	1.06	0.0	7.0	9.0	0.0	1.09	0.0	5.0	11.0	0.0	1.39	0.0
134	v04	AD	73	2	1	0	4	2	1.0	1.0	3.0	0.0	1.02	1.0	2.0	2.0	0.0	1.05	2.0	2.0	2.0	0.0	0.44	0.0	4.0	0.0	1.0	0.53	0.0	4.0	12.0	0.0	1.17	0.0	5.0	11.0	1.0	1.06	0.0	7.0	9.0	0.0	1.09	0.0	5.0	11.0	0.0	1.39	0.0
135	v05	AD	81	1	1	1	3	3	5.0	1.0	3.0	0.0	1.04	4.0	2.0	2.0	0.0	0.55	5.0	3.0	1.0	0.0	0.59	4.0	3.0	1.0	0.0	1.0	0.0	6.0	10.0	0.0	1.35	0.0	7.0	9.0	0.0	1.19	0.0	8.0	8.0	0.0	0.56	0.0	8.0	8.0	1.0	1.33	0.0
136	v05	AD	81	1	1	1	3	3	5.0	1.0	3.0	0.0	1.04	4.0	2.0	2.0	0.0	0.55	5.0	3.0	1.0	0.0	0.59	4.0	3.0	1.0	0.0	1.0	0.0	6.0	10.0	0.0	1.35	0.0	7.0	9.0	0.0	1.19	0.0	8.0	8.0	0.0	0.56	0.0	8.0	8.0	1.0	1.33	0.0
137	v05	AD	81	1	1	1	3	3	2.0	0.0	4.0	0.0	1.13	1.0	1.0	3.0	0.0	1.16	0.0	3.0	1.0	0.0	0.42	1.0	3.0	1.0	1.0	0.44	0.0	3.0	13.0	0.0	1.1	0.0	5.0	11.0	1.0	1.23	0.0	5.0	11.0	1.0	1.14	0.0	2.0	14.0	0.0	1.1	0.0
138	v05	AD	81	1	1	1	3	3	2.0	0.0	4.0	0.0	1.13	1.0	1.0	3.0	0.0	1.16	0.0	3.0	1.0	0.0	0.42	1.0	3.0	1.0	1.0	0.44	0.0	3.0	13.0	0.0	1.1	0.0	5.0	11.0	1.0	1.23	0.0	5.0	11.0	1.0	1.14	0.0	2.0	14.0	0.0	1.1	0.0
139	v06	AD	74	1	1	1	4	4	0.0	1.0	3.0	0.0	1.31	1.0	3.0	1.0	0.0	1.37	0.0	2.0	2.0	0.0	0.43	0.0	3.0	1.0	0.0	0.41	0.0	7.0	9.0	0.0	1.41	0.0	8.0	8.0	0.0	1.22	0.0	9.0	7.0	0.0	1.11	0.0	8.0	8.0	2.0	2.0	0.0
140	v06	AD	74	1	1	1	4	4	0.0	1.0	3.0	0.0	1.31	1.0	3.0	1.0	0.0	1.37	0.0	2.0	2.0	0.0	0.43	0.0	3.0	1.0	0.0	0.41	0.0	7.0	9.0	0.0	1.41	0.0	8.0	8.0	0.0	1.22	0.0	9.0	7.0	0.0	1.11	0.0	8.0	8.0	2.0	2.0	0.0
141	v06	AD	74	1	1	1	4	4	6.0	2.0	2.0	0.0	0.52	8.0	2.0	2.0	0.0	0.58	2.0	2.0	2.0	0.0	1.03	5.0	3.0	1.0	0.0	1.0	0.0	8.0	8.0	1.0	1.44	0.0	9.0	7.0	1.0	1.18	0.0	9.0	7.0	0.0	1.15	0.0	9.0	7.0	0.0	1.4	0.0
142	v06	AD	74	1	1	1	4	4	6.0	2.0	2.0	0.0	0.52	8.0	2.0	2.0	0.0	0.58	2.0	2.0	2.0	0.0	1.03	5.0	3.0	1.0	0.0	1.0	0.0	8.0	8.0	1.0	1.44	0.0	9.0	7.0	1.0	1.18	0.0	9.0	7.0	0.0	1.15	0.0	9.0	7.0	0.0	1.4	0.0
143	v07	AD	78	2	0	1	5	3	7.0	1.0	3.0	0.0	1.07	2.0	4.0	0.0	0.0	1.09	2.0	3.0	1.0	0.0	0.49	1.0	3.0	1.0	2.0	1.03	0.0	7.0	9.0	6.0	1.22	0.0	10.0	6.0	2.0	1.17	0.0	11.0	5.0	0.0	1.28	0.0	9.0	7.0	1.0	1.43	0.0
144	v07	AD	78	2	0	1	5	3	7.0	1.0	3.0	0.0	1.07	2.0	4.0	0.0	0.0	1.09	2.0	3.0	1.0	0.0	0.49	1.0	3.0	1.0	2.0	1.03	0.0	7.0	9.0	6.0	1.22	0.0	10.0	6.0	2.0	1.17	0.0	11.0	5.0	0.0	1.28	0.0	9.0	7.0	1.0	1.43	0.0
145	v07	AD	78	2	0	1	5	3	12.0	3.0	1.0	0.0	1.08	7.0	3.0	1.0	0.0	1.02	9.0	3.0	1.0	1.0	0.58	8.0	4.0	0.0	2.0	1.07	0.0	11.0	5.0	2.0	1.1	0.0	12.0	4.0	0.0	1.26	0.0	12.0	4.0	4.0	1.31	0.0	9.0	7.0	0.0	1.35	0.0
146	v07	AD	78	2	0	1	5	3	12.0	3.0	1.0	0.0	1.08	7.0	3.0	1.0	0.0	1.02	9.0	3.0	1.0	1.0	0.58	8.0	4.0	0.0	2.0	1.07	0.0	11.0	5.0	2.0	1.1	0.0	12.0	4.0	0.0	1.26	0.0	12.0	4.0	4.0	1.31	0.0	9.0	7.0	0.0	1.35	0.0
147	v08	AD	84	2	0	1	3	4	0.0	4.0	0.0	0.0	1.01	3.0	4.0	0.0	0.0	1.11	7.0	1.0	3.0	0.0	1.01	0.0	3.0	1.0	0.0	1.14	0.0	14.0	2.0	0.0	1.42	0.0	14.0	2.0	1.0	1.14	0.0	14.0	2.0	1.0	1.09	0.0	14.0	2.0	1.0	1.58	0.0
148	v08	AD	84	2	0	1	3	4	0.0	4.0	0.0	0.0	1.01	3.0	4.0	0.0	0.0	1.11	7.0	1.0	3.0	0.0	1.01	0.0	3.0	1.0	0.0	1.14	0.0	14.0	2.0	0.0	1.42	0.0	14.0	2.0	1.0	1.14	0.0	14.0	2.0	1.0	1.09	0.0	14.0	2.0	1.0	1.58	0.0
149	v08	AD	84	2	0	1	3	4	1.0	2.0	2.0	0.0	0.47	0.0	4.0	0.0	0.0	0.39	0.0	3.0	1.0	0.0	0.48	0.0	4.0	0.0	0.0	0.37	0.0	12.0	4.0	2.0	2.06	0.0	14.0	2.0	1.0	1.03	0.0	15.0	1.0	3.0	1.27	0.0	14.0	2.0	0.0	1.44	0.0
150	v08	AD	84	2	0	1	3	4	1.0	2.0	2.0	0.0	0.47	0.0	4.0	0.0	0.0	0.39	0.0	3.0	1.0	0.0	0.48	0.0	4.0	0.0	0.0	0.37	0.0	12.0	4.0	2.0	2.06	0.0	14.0	2.0	1.0	1.03	0.0	15.0	1.0	3.0	1.27	0.0	14.0	2.0	0.0	1.44	0.0
151	v09	AD	76	2	1	1	2	2	3.0	1.0	3.0	0.0	1.18	3.0	3.0	1.0	1.0	1.11	0.0	3.0	1.0	0.0	0.5	1.0	3.0	1.0	1.0	1.09	0.0	3.0	13.0	0.0	1.13	0.0	8.0	8.0	1.0	1.18	0.0	8.0	8.0	0.0	1.19	0.0	6.0	10.0	1.0	1.24	0.0
152	v09	AD	76	2	1	1	2	2	3.0	1.0	3.0	0.0	1.18	3.0	3.0	1.0	1.0	1.11	0.0	3.0	1.0	0.0	0.5	1.0	3.0	1.0	1.0	1.09	0.0	3.0	13.0	0.0	1.13	0.0	8.0	8.0	1.0	1.18	0.0	8.0	8.0	0.0	1.19	0.0	6.0	10.0	1.0	1.24	0.0
153	v09	AD	76	2	1	1	2	2	1.0	3.0	1.0	0.0	0.42	5.0	4.0	0.0	0.0	0.48	0.0	3.0	1.0	0.0	0.38	1.0	4.0	0.0	2.0	0.53	0.0	10.0	6.0	1.0	1.11	0.0	11.0	5.0	1.0	0.56	0.0	9.0	7.0	0.0	1.04	0.0	8.0	8.0	0.0	1.17	0.0
154	v09	AD	76	2	1	1	2	2	1.0	3.0	1.0	0.0	0.42	5.0	4.0	0.0	0.0	0.48	0.0	3.0	1.0	0.0	0.38	1.0	4.0	0.0	2.0	0.53	0.0	10.0	6.0	1.0	1.11	0.0	11.0	5.0	1.0	0.56	0.0	9.0	7.0	0.0	1.04	0.0	8.0	8.0	0.0	1.17	0.0
155	v10	AD	72	2	0	1	3	4	3.0	2.0	2.0	1.0	1.14	2.0	2.0	2.0	0.0	0.48	1.0	3.0	1.0	0.0	0.47	1.0	4.0	0.0	0.0	1.03	0.0	11.0	5.0	2.0	1.36	0.0	10.0	6.0	3.0	1.37	0.0	10.0	6.0	2.0	1.36	0.0	7.0	9.0	1.0	1.39	0.0
156	v10	AD	72	2	0	1	3	4	3.0	2.0	2.0	1.0	1.14	2.0	2.0	2.0	0.0	0.48	1.0	3.0	1.0	0.0	0.47	1.0	4.0	0.0	0.0	1.03	0.0	11.0	5.0	2.0	1.36	0.0	10.0	6.0	3.0	1.37	0.0	10.0	6.0	2.0	1.36	0.0	7.0	9.0	1.0	1.39	0.0
157	v10	AD	72	2	0	1	3	4	0.0	3.0	1.0	0.0	0.39	0.0	3.0	1.0	0.0	0.4	0.0	2.0	2.0	0.0	0.3	0.0	4.0	0.0	0.0	0.33	0.0	13.0	3.0	3.0	1.23	0.0	14.0	2.0	1.0	1.13	0.0	12.0	4.0	3.0	1.24	0.0	10.0	6.0	1.0	1.12	0.0
158	v10	AD	72	2	0	1	3	4	0.0	3.0	1.0	0.0	0.39	0.0	3.0	1.0	0.0	0.4	0.0	2.0	2.0	0.0	0.3	0.0	4.0	0.0	0.0	0.33	0.0	13.0	3.0	3.0	1.23	0.0	14.0	2.0	1.0	1.13	0.0	12.0	4.0	3.0	1.24	0.0	10.0	6.0	1.0	1.12	0.0
159	v11	AD	82	3	1	1	3	4	7.0	1.0	3.0	0.0	1.03	0.0	3.0	1.0	0.0	0.35	1.0	3.0	1.0	0.0	0.32	0.0	4.0	0.0	0.0	0.32	0.0	10.0	6.0	3.0	1.05	0.0	9.0	7.0	0.0	0.56	0.0	12.0	4.0	0.0	1.15	0.0	9.0	7.0	1.0	1.18	0.0
160	v11	AD	82	3	1	1	3	4	7.0	1.0	3.0	0.0	1.03	0.0	3.0	1.0	0.0	0.35	1.0	3.0	1.0	0.0	0.32	0.0	4.0	0.0	0.0	0.32	0.0	10.0	6.0	3.0	1.05	0.0	9.0	7.0	0.0	0.56	0.0	12.0	4.0	0.0	1.15	0.0	9.0	7.0	1.0	1.18	0.0
161	v11	AD	82	3	1	1	3	4	1.0	2.0	2.0	2.0	1.12	0.0	4.0	0.0	0.0	0.5	0.0	3.0	1.0	0.0	0.37	1.0	4.0	0.0	0.0	0.35	0.0	8.0	8.0	1.0	1.34	0.0	9.0	7.0	2.0	1.39	0.0	9.0	7.0	1.0	1.27	0.0	10.0	6.0	3.0	1.38	0.0
162	v11	AD	82	3	1	1	3	4	1.0	2.0	2.0	2.0	1.12	0.0	4.0	0.0	0.0	0.5	0.0	3.0	1.0	0.0	0.37	1.0	4.0	0.0	0.0	0.35	0.0	8.0	8.0	1.0	1.34	0.0	9.0	7.0	2.0	1.39	0.0	9.0	7.0	1.0	1.27	0.0	10.0	6.0	3.0	1.38	0.0
163	v12	AD	81	2	1	1	5	2	13.0	2.0	2.0	1.0	1.14	11.0	2.0	2.0	0.0	0.55	9.0	3.0	1.0	1.0	1.0	15.0	4.0	0.0	2.0	0.59	0.0	9.0	7.0	1.0	1.39	0.0	8.0	8.0	1.0	1.49	0.0	10.0	6.0	2.0	1.44	0.0	10.0	6.0	13.0	1.37	0.0
164	v12	AD	81	2	1	1	5	2	13.0	2.0	2.0	1.0	1.14	11.0	2.0	2.0	0.0	0.55	9.0	3.0	1.0	1.0	1.0	15.0	4.0	0.0	2.0	0.59	0.0	9.0	7.0	1.0	1.39	0.0	8.0	8.0	1.0	1.49	0.0	10.0	6.0	2.0	1.44	0.0	10.0	6.0	13.0	1.37	0.0
165	v12	AD	81	2	1	1	5	2	0.0	2.0	2.0	0.0	0.53	2.0	4.0	0.0	0.0	0.54	0.0	3.0	1.0	0.0	0.29	0.0	4.0	0.0	0.0	0.39	0.0	10.0	6.0	1.0	1.37	0.0	12.0	4.0	2.0	1.12	0.0	11.0	5.0	4.0	1.17	0.0	14.0	2.0	5.0	1.13	0.0
166	v12	AD	81	2	1	1	5	2	0.0	2.0	2.0	0.0	0.53	2.0	4.0	0.0	0.0	0.54	0.0	3.0	1.0	0.0	0.29	0.0	4.0	0.0	0.0	0.39	0.0	10.0	6.0	1.0	1.37	0.0	12.0	4.0	2.0	1.12	0.0	11.0	5.0	4.0	1.17	0.0	14.0	2.0	5.0	1.13	0.0
167	v13	AD	80	1	0	1	2	2	9.0	1.0	3.0	0.0	2.23	0.0	4.0	0.0	0.0	1.4	0.0	4.0	0.0	1.0	1.44	0.0	4.0	0.0	0.0	1.07	0.0	13.0	3.0	2.0	1.52	0.0	14.0	2.0	2.0	1.49	0.0	12.0	4.0	2.0	1.21	0.0	14.0	2.0	0.0	1.52	0.0
168	v13	AD	80	1	0	1	2	2	9.0	1.0	3.0	0.0	2.23	0.0	4.0	0.0	0.0	1.4	0.0	4.0	0.0	1.0	1.44	0.0	4.0	0.0	0.0	1.07	0.0	13.0	3.0	2.0	1.52	0.0	14.0	2.0	2.0	1.49	0.0	12.0	4.0	2.0	1.21	0.0	14.0	2.0	0.0	1.52	0.0
169	v13	AD	80	1	0	1	2	2	6.0	0.0	4.0	0.0	0.47	0.0	4.0	0.0	0.0	1.09	3.0	2.0	2.0	0.0	0.37	2.0	3.0	1.0	0.0	0.48	0.0	8.0	8.0	1.0	1.5	0.0	7.0	9.0	1.0	0.53	0.0	7.0	9.0	0.0	0.46	0.0	7.0	9.0	0.0	0.56	0.0
170	v13	AD	80	1	0	1	2	2	6.0	0.0	4.0	0.0	0.47	0.0	4.0	0.0	0.0	1.09	3.0	2.0	2.0	0.0	0.37	2.0	3.0	1.0	0.0	0.48	0.0	8.0	8.0	1.0	1.5	0.0	7.0	9.0	1.0	0.53	0.0	7.0	9.0	0.0	0.46	0.0	7.0	9.0	0.0	0.56	0.0
2	e03	HC	91	2	1	1	5	4	5.0	4.0	0.0	0.0	1.54	0.0	4.0	0.0	0.0	0.44	0.0	4.0	0.0	0.0	0.41	0.0	4.0	0.0	1.0	0.46	0.0	11.0	5.0	3.0	1.49	0.0	15.0	1.0	2.0	1.21	0.0	16.0	0.0	2.0	1.13	0.0	14.0	2.0	4.0	1.32	0.0
3	e03	HC	91	2	1	1	5	4	5.0	4.0	0.0	0.0	1.54	0.0	4.0	0.0	0.0	0.44	0.0	4.0	0.0	0.0	0.41	0.0	4.0	0.0	1.0	0.46	0.0	11.0	5.0	3.0	1.49	0.0	15.0	1.0	2.0	1.21	0.0	16.0	0.0	2.0	1.13	0.0	14.0	2.0	4.0	1.32	0.0
4	e03	HC	91	2	1	1	5	4	1.0	4.0	0.0	0.0	1.11	0.0	4.0	0.0	0.0	0.41	0.0	4.0	0.0	1.0	0.36	0.0	4.0	0.0	2.0	0.33	0.0	15.0	1.0	1.0	1.16	0.0	15.0	1.0	2.0	0.57	0.0	15.0	1.0	6.0	0.58	0.0	15.0	1.0	10.0	2.05	0.0
5	e03	HC	91	2	1	1	5	4	1.0	4.0	0.0	0.0	1.11	0.0	4.0	0.0	0.0	0.41	0.0	4.0	0.0	1.0	0.36	0.0	4.0	0.0	2.0	0.33	0.0	15.0	1.0	1.0	1.16	0.0	15.0	1.0	2.0	0.57	0.0	15.0	1.0	6.0	0.58	0.0	15.0	1.0	10.0	2.05	0.0
15	e07	HC	74	2	1	1	3	2	0.0	3.0	1.0	0.0	1.14	0.0	4.0	0.0	1.0	0.41	0.0	4.0	0.0	0.0	0.37	1.0	4.0	0.0	0.0	0.36	0.0	15.0	1.0	1.0	1.17	0.0	16.0	0.0	0.0	1.21	0.0	15.0	1.0	2.0	1.29	0.0	16.0	0.0	3.0	1.36	0.0
16	e08	HC	71	5	0	1	4	4	1.0	4.0	0.0	0.0	0.49	1.0	4.0	0.0	0.0	0.42	0.0	4.0	0.0	0.0	0.4	0.0	4.0	0.0	0.0	0.59	0.0	15.0	1.0	0.0	1.23	0.0	16.0	0.0	1.0	1.05	0.0	16.0	0.0	0.0	0.56	0.0	15.0	1.0	0.0	1.17	0.0
17	e09	HC	83	2	0	1	3	2	6.0	4.0	0.0	0.0	0.55	4.0	4.0	0.0	0.0	0.57	2.0	4.0	0.0	0.0	0.43	0.0	4.0	0.0	1.0	0.42	0.0	15.0	1.0	0.0	1.11	0.0	16.0	0.0	1.0	1.07	0.0	15.0	1.0	1.0	1.04	0.0	15.0	1.0	0.0	1.45	0.0
18	e10	HC	85	2	0	1	3	3	0.0	4.0	0.0	1.0	1.01	0.0	4.0	0.0	0.0	0.35	0.0	3.0	1.0	0.0	0.33	0.0	3.0	1.0	0.0	0.37	0.0	12.0	4.0	2.0	1.24	0.0	13.0	3.0	9.0	1.28	0.0	15.0	1.0	8.0	1.13	0.0	14.0	2.0	8.0	1.4	0.0
19	e10	HC	85	2	0	1	3	3	0.0	4.0	0.0	1.0	1.01	0.0	4.0	0.0	0.0	0.35	0.0	3.0	1.0	0.0	0.33	0.0	3.0	1.0	0.0	0.37	0.0	12.0	4.0	2.0	1.24	0.0	13.0	3.0	9.0	1.28	0.0	15.0	1.0	8.0	1.13	0.0	14.0	2.0	8.0	1.4	0.0
20	e10	HC	85	2	0	1	3	3	2.0	4.0	0.0	0.0	1.07	2.0	4.0	0.0	0.0	0.52	0.0	4.0	0.0	0.0	0.47	0.0	3.0	1.0	0.0	0.46	0.0	14.0	2.0	5.0	1.24	0.0	14.0	2.0	0.0	1.2	0.0	15.0	1.0	0.0	1.06	0.0	15.0	1.0	0.0	1.25	0.0
21	e10	HC	85	2	0	1	3	3	2.0	4.0	0.0	0.0	1.07	2.0	4.0	0.0	0.0	0.52	0.0	4.0	0.0	0.0	0.47	0.0	3.0	1.0	0.0	0.46	0.0	14.0	2.0	5.0	1.24	0.0	14.0	2.0	0.0	1.2	0.0	15.0	1.0	0.0	1.06	0.0	15.0	1.0	0.0	1.25	0.0
23	e13	HC	80	2	0	1	1	1	1.0	4.0	0.0	0.0	1.23	0.0	4.0	0.0	0.0	0.52	0.0	4.0	0.0	0.0	0.55	0.0	4.0	0.0	0.0	0.44	0.0	15.0	1.0	1.0	1.32	0.0	15.0	1.0	3.0	1.38	0.0	16.0	0.0	2.0	1.41	0.0	16.0	0.0	2.0	2.27	0.0
24	e14	HC	86	2	0	1	3	2	8.0	4.0	0.0	1.0	1.52	0.0	4.0	0.0	0.0	1.16	1.0	4.0	0.0	1.0	1.19	0.0	4.0	0.0	1.0	0.47	0.0	12.0	4.0	2.0	2.06	0.0	16.0	0.0	4.0	2.04	0.0	16.0	0.0	3.0	1.27	0.0	11.0	5.0	1.0	2.39	0.0
25	e15	HC	87	2	0	1	3	4	0.0	4.0	0.0	0.0	1.18	0.0	4.0	0.0	0.0	0.5	0.0	4.0	0.0	0.0	0.42	0.0	4.0	0.0	0.0	0.42	0.0	15.0	1.0	1.0	1.22	0.0	15.0	1.0	0.0	1.19	0.0	15.0	1.0	1.0	1.14	0.0	14.0	2.0	0.0	2.03	0.0
26	e15	HC	87	2	0	1	3	4	0.0	4.0	0.0	0.0	1.18	0.0	4.0	0.0	0.0	0.5	0.0	4.0	0.0	0.0	0.42	0.0	4.0	0.0	0.0	0.42	0.0	15.0	1.0	1.0	1.22	0.0	15.0	1.0	0.0	1.19	0.0	15.0	1.0	1.0	1.14	0.0	14.0	2.0	0.0	2.03	0.0
27	e15	HC	87	2	0	1	3	4	1.0	4.0	0.0	0.0	1.04	1.0	4.0	0.0	0.0	0.53	0.0	3.0	1.0	0.0	0.48	0.0	3.0	1.0	0.0	0.47	0.0	16.0	0.0	1.0	1.3	0.0	16.0	0.0	1.0	1.2	0.0	16.0	0.0	0.0	1.16	0.0	14.0	2.0	2.0	1.59	0.0
28	e15	HC	87	2	0	1	3	4	1.0	4.0	0.0	0.0	1.04	1.0	4.0	0.0	0.0	0.53	0.0	3.0	1.0	0.0	0.48	0.0	3.0	1.0	0.0	0.47	0.0	16.0	0.0	1.0	1.3	0.0	16.0	0.0	1.0	1.2	0.0	16.0	0.0	0.0	1.16	0.0	14.0	2.0	2.0	1.59	0.0
37	m03	HC	75	1	0	1	4	4	1.0	4.0	0.0	0.0	1.48	0.0	4.0	0.0	0.0	0.55	1.0	4.0	0.0	0.0	0.53	0.0	4.0	0.0	0.0	0.48	0.0	14.0	2.0	1.0	1.45	0.0	15.0	1.0	0.0	1.29	0.0	16.0	0.0	0.0	1.17	0.0	15.0	1.0	0.0	1.58	0.0
38	m03	HC	75	1	0	1	4	4	1.0	4.0	0.0	0.0	1.48	0.0	4.0	0.0	0.0	0.55	1.0	4.0	0.0	0.0	0.53	0.0	4.0	0.0	0.0	0.48	0.0	14.0	2.0	1.0	1.45	0.0	15.0	1.0	0.0	1.29	0.0	16.0	0.0	0.0	1.17	0.0	15.0	1.0	0.0	1.58	0.0
39	m03	HC	75	1	0	1	4	4	0.0	4.0	0.0	0.0	2.41	1.0	4.0	0.0	0.0	1.36	0.0	3.0	1.0	0.0	1.09	0.0	4.0	0.0	0.0	1.5	0.0	9.0	7.0	1.0	2.24	0.0	13.0	3.0	0.0	3.04	0.0	15.0	1.0	0.0	2.06	0.0	14.0	2.0	0.0	3.48	0.0
40	m03	HC	75	1	0	1	4	4	0.0	4.0	0.0	0.0	2.41	1.0	4.0	0.0	0.0	1.36	0.0	3.0	1.0	0.0	1.09	0.0	4.0	0.0	0.0	1.5	0.0	9.0	7.0	1.0	2.24	0.0	13.0	3.0	0.0	3.04	0.0	15.0	1.0	0.0	2.06	0.0	14.0	2.0	0.0	3.48	0.0
41	m04	HC	74	2	0	1	5	5	0.0	4.0	0.0	1.0	0.28	0.0	4.0	0.0	0.0	0.26	0.0	4.0	0.0	0.0	0.3	0.0	4.0	0.0	0.0	0.25	0.0	16.0	0.0	0.0	0.53	0.0	16.0	0.0	0.0	0.42	0.0	16.0	0.0	0.0	0.48	0.0	16.0	0.0	0.0	1.03	0.0
55	m09	HC	76	1	0	1	4	4	1.44736842105	3.81578947368	0.184210526316	0.328947368421	0.989736842105	0.894736842105	3.97368421053	0.0263157894737	0.236842105263	0.669736842105	0.355263157895	3.82894736842	0.171052631579	0.0921052631579	0.582368421053	0.473684210526	3.68421052632	0.315789473684	0.223684210526	0.515657894737	0.0	12.8289473684	3.17105263158	0.868421052632	1.50657894737	0.0	14.5921052632	1.40789473684	0.697368421053	1.13513157895	0.0	15.0	1.0	0.973684210526	1.01618421053	0.0	14.0131578947	1.98684210526	0.960526315789	1.51710526316	0.0
56	m10	HC	77	2	1	1	4	5	4.0	4.0	0.0	0.0	1.14	0.0	4.0	0.0	0.0	0.37	0.0	4.0	0.0	0.0	1.15	0.0	4.0	0.0	0.0	0.41	0.0	13.0	3.0	5.0	2.22	0.0	14.0	2.0	3.0	1.28	0.0	16.0	0.0	3.0	1.28	0.0	15.0	1.0	1.0	1.35	0.0
61	m12	HC	72	1	0	0	5	4	0.0	4.0	0.0	0.0	1.5	0.0	4.0	0.0	0.0	1.31	0.0	3.0	1.0	0.0	0.55	0.0	4.0	0.0	0.0	1.08	0.0	9.0	7.0	0.0	3.01	0.0	13.0	3.0	0.0	1.42	0.0	14.0	2.0	2.0	1.46	0.0	15.0	1.0	0.0	2.07	0.0
70	m19	HC	65	2	0	1	5	5	0.0	4.0	0.0	0.0	0.43	0.0	4.0	0.0	0.0	0.35	0.0	4.0	0.0	0.0	0.28	0.0	4.0	0.0	0.0	0.31	0.0	16.0	0.0	1.0	1.3	0.0	16.0	0.0	0.0	0.42	0.0	16.0	0.0	0.0	0.43	0.0	16.0	0.0	0.0	1.19	0.0
71	m19	HC	65	2	0	1	5	5	0.0	4.0	0.0	0.0	0.43	0.0	4.0	0.0	0.0	0.35	0.0	4.0	0.0	0.0	0.28	0.0	4.0	0.0	0.0	0.31	0.0	16.0	0.0	1.0	1.3	0.0	16.0	0.0	0.0	0.42	0.0	16.0	0.0	0.0	0.43	0.0	16.0	0.0	0.0	1.19	0.0
72	m19	HC	65	2	0	1	5	5	2.0	4.0	0.0	0.0	1.41	0.0	4.0	0.0	0.0	0.36	0.0	4.0	0.0	0.0	0.3	0.0	4.0	0.0	0.0	0.28	0.0	14.0	2.0	0.0	1.2	0.0	15.0	1.0	0.0	0.58	0.0	16.0	0.0	0.0	0.45	0.0	16.0	0.0	1.0	1.19	0.0
73	m19	HC	65	2	0	1	5	5	2.0	4.0	0.0	0.0	1.41	0.0	4.0	0.0	0.0	0.36	0.0	4.0	0.0	0.0	0.3	0.0	4.0	0.0	0.0	0.28	0.0	14.0	2.0	0.0	1.2	0.0	15.0	1.0	0.0	0.58	0.0	16.0	0.0	0.0	0.45	0.0	16.0	0.0	1.0	1.19	0.0
74	m20	HC	72	2	0	0	5	4	1.0	4.0	0.0	0.0	0.43	0.0	4.0	0.0	0.0	0.4	0.0	4.0	0.0	0.0	0.35	0.0	4.0	0.0	0.0	0.32	0.0	15.0	1.0	0.0	1.18	0.0	16.0	0.0	0.0	0.55	0.0	16.0	0.0	0.0	0.47	0.0	15.0	1.0	0.0	1.15	0.0
75	m20	HC	72	2	0	0	5	4	1.0	4.0	0.0	0.0	0.43	0.0	4.0	0.0	0.0	0.4	0.0	4.0	0.0	0.0	0.35	0.0	4.0	0.0	0.0	0.32	0.0	15.0	1.0	0.0	1.18	0.0	16.0	0.0	0.0	0.55	0.0	16.0	0.0	0.0	0.47	0.0	15.0	1.0	0.0	1.15	0.0
76	m20	HC	72	2	0	0	5	4	0.0	4.0	0.0	0.0	0.48	0.0	4.0	0.0	0.0	0.29	0.0	4.0	0.0	0.0	0.3	0.0	4.0	0.0	0.0	0.28	0.0	14.0	2.0	1.0	1.45	0.0	16.0	0.0	0.0	1.18	0.0	16.0	0.0	0.0	0.56	0.0	16.0	0.0	0.0	1.28	0.0
77	m20	HC	72	2	0	0	5	4	0.0	4.0	0.0	0.0	0.48	0.0	4.0	0.0	0.0	0.29	0.0	4.0	0.0	0.0	0.3	0.0	4.0	0.0	0.0	0.28	0.0	14.0	2.0	1.0	1.45	0.0	16.0	0.0	0.0	1.18	0.0	16.0	0.0	0.0	0.56	0.0	16.0	0.0	0.0	1.28	0.0
78	m21	HC	81	1	0	1	3	3	0.0	4.0	0.0	0.0	0.46	0.0	4.0	0.0	0.0	0.3	0.0	4.0	0.0	0.0	0.27	0.0	4.0	0.0	0.0	0.29	0.0	12.0	4.0	1.0	1.22	0.0	15.0	1.0	1.0	1.2	0.0	14.0	2.0	0.0	1.09	0.0	12.0	4.0	0.0	1.26	0.0
79	m21	HC	81	1	0	1	3	3	0.0	4.0	0.0	0.0	0.46	0.0	4.0	0.0	0.0	0.3	0.0	4.0	0.0	0.0	0.27	0.0	4.0	0.0	0.0	0.29	0.0	12.0	4.0	1.0	1.22	0.0	15.0	1.0	1.0	1.2	0.0	14.0	2.0	0.0	1.09	0.0	12.0	4.0	0.0	1.26	0.0
80	m21	HC	81	1	0	1	3	3	0.0	4.0	0.0	1.0	1.0	0.0	4.0	0.0	0.0	0.35	0.0	4.0	0.0	0.0	0.43	0.0	2.0	2.0	1.0	0.44	0.0	7.0	9.0	0.0	3.06	0.0	8.0	8.0	0.0	1.2	0.0	13.0	3.0	0.0	1.37	0.0	10.0	6.0	0.0	1.34	0.0
81	m21	HC	81	1	0	1	3	3	0.0	4.0	0.0	1.0	1.0	0.0	4.0	0.0	0.0	0.35	0.0	4.0	0.0	0.0	0.43	0.0	2.0	2.0	1.0	0.44	0.0	7.0	9.0	0.0	3.06	0.0	8.0	8.0	0.0	1.2	0.0	13.0	3.0	0.0	1.37	0.0	10.0	6.0	0.0	1.34	0.0
87	m27	HC	77	2	0	1	5	4	3.0	3.0	1.0	7.0	4.09	0.0	4.0	0.0	5.0	3.28	3.0	4.0	0.0	1.0	5.42	4.0	4.0	0.0	1.0	2.56	0.0	10.0	6.0	3.0	2.46	0.0	13.0	3.0	2.0	2.33	0.0	14.0	2.0	2.0	2.23	0.0	9.0	7.0	5.0	4.52	0.0
88	m27	HC	77	2	0	1	5	4	3.0	3.0	1.0	7.0	4.09	0.0	4.0	0.0	5.0	3.28	3.0	4.0	0.0	1.0	5.42	4.0	4.0	0.0	1.0	2.56	0.0	10.0	6.0	3.0	2.46	0.0	13.0	3.0	2.0	2.33	0.0	14.0	2.0	2.0	2.23	0.0	9.0	7.0	5.0	4.52	0.0
89	m27	HC	77	2	0	1	5	4	0.0	4.0	0.0	0.0	0.38	2.0	4.0	0.0	0.0	0.57	1.0	4.0	0.0	0.0	0.37	1.0	4.0	0.0	1.0	0.37	0.0	13.0	3.0	0.0	1.12	0.0	14.0	2.0	1.0	0.54	0.0	16.0	0.0	2.0	0.57	0.0	15.0	1.0	0.0	1.08	0.0
90	m27	HC	77	2	0	1	5	4	0.0	4.0	0.0	0.0	0.38	2.0	4.0	0.0	0.0	0.57	1.0	4.0	0.0	0.0	0.37	1.0	4.0	0.0	1.0	0.37	0.0	13.0	3.0	0.0	1.12	0.0	14.0	2.0	1.0	0.54	0.0	16.0	0.0	2.0	0.57	0.0	15.0	1.0	0.0	1.08	0.0
91	m29	HC	72	1	0	0	5	2	1.0	4.0	0.0	0.0	0.51	2.0	3.0	1.0	0.0	1.21	0.0	4.0	0.0	0.0	0.52	0.0	4.0	0.0	0.0	0.39	0.0	16.0	0.0	0.0	1.27	0.0	16.0	0.0	0.0	1.13	0.0	16.0	0.0	0.0	1.15	0.0	16.0	0.0	0.0	1.1	0.0
92	m29	HC	72	1	0	0	5	2	1.0	4.0	0.0	0.0	0.51	2.0	3.0	1.0	0.0	1.21	0.0	4.0	0.0	0.0	0.52	0.0	4.0	0.0	0.0	0.39	0.0	16.0	0.0	0.0	1.27	0.0	16.0	0.0	0.0	1.13	0.0	16.0	0.0	0.0	1.15	0.0	16.0	0.0	0.0	1.1	0.0
93	m29	HC	72	1	0	0	5	2	0.0	4.0	0.0	0.0	0.4	0.0	4.0	0.0	0.0	0.28	0.0	4.0	0.0	0.0	0.35	0.0	4.0	0.0	0.0	0.31	0.0	15.0	1.0	0.0	1.38	0.0	16.0	0.0	0.0	1.0	0.0	14.0	2.0	1.0	0.54	0.0	14.0	2.0	0.0	1.22	0.0
94	m29	HC	72	1	0	0	5	2	0.0	4.0	0.0	0.0	0.4	0.0	4.0	0.0	0.0	0.28	0.0	4.0	0.0	0.0	0.35	0.0	4.0	0.0	0.0	0.31	0.0	15.0	1.0	0.0	1.38	0.0	16.0	0.0	0.0	1.0	0.0	14.0	2.0	1.0	0.54	0.0	14.0	2.0	0.0	1.22	0.0
95	m30	HC	82	1	0	1	2	2	1.0	4.0	0.0	0.0	0.57	1.0	4.0	0.0	1.0	0.38	1.0	3.0	1.0	0.0	0.36	0.0	3.0	1.0	0.0	0.35	0.0	13.0	3.0	0.0	3.15	0.0	14.0	2.0	1.0	1.1	0.0	16.0	0.0	0.0	1.0	0.0	13.0	3.0	1.0	1.1	0.0
96	m30	HC	82	1	0	1	2	2	1.0	4.0	0.0	0.0	0.57	1.0	4.0	0.0	1.0	0.38	1.0	3.0	1.0	0.0	0.36	0.0	3.0	1.0	0.0	0.35	0.0	13.0	3.0	0.0	3.15	0.0	14.0	2.0	1.0	1.1	0.0	16.0	0.0	0.0	1.0	0.0	13.0	3.0	1.0	1.1	0.0
97	m30	HC	82	1	0	1	2	2	0.0	4.0	0.0	0.0	1.5	0.0	4.0	0.0	1.0	1.33	0.0	4.0	0.0	1.0	1.27	0.0	3.0	1.0	0.0	1.03	0.0	12.0	4.0	0.0	2.29	0.0	14.0	2.0	0.0	2.06	0.0	14.0	2.0	2.0	2.29	0.0	12.0	4.0	2.0	2.45	0.0
98	m30	HC	82	1	0	1	2	2	0.0	4.0	0.0	0.0	1.5	0.0	4.0	0.0	1.0	1.33	0.0	4.0	0.0	1.0	1.27	0.0	3.0	1.0	0.0	1.03	0.0	12.0	4.0	0.0	2.29	0.0	14.0	2.0	0.0	2.06	0.0	14.0	2.0	2.0	2.29	0.0	12.0	4.0	2.0	2.45	0.0
99	m31	HC	71	2	1	1	4	4	0.0	4.0	0.0	0.0	1.0	0.0	4.0	0.0	0.0	0.39	0.0	4.0	0.0	0.0	0.41	0.0	4.0	0.0	0.0	0.36	0.0	12.0	4.0	0.0	2.02	0.0	13.0	3.0	0.0	1.3	0.0	13.0	3.0	0.0	1.34	0.0	14.0	2.0	0.0	1.56	0.0
100	m32	HC	72	1	0	0	5	5	0.0	3.0	1.0	0.0	1.14	0.0	4.0	0.0	0.0	0.43	0.0	3.0	1.0	0.0	0.36	0.0	4.0	0.0	0.0	0.35	0.0	5.0	11.0	0.0	1.23	0.0	14.0	2.0	0.0	1.29	0.0	15.0	1.0	1.0	1.23	0.0	14.0	2.0	0.0	1.21	0.0
101	m32	HC	72	1	0	0	5	5	0.0	3.0	1.0	0.0	1.14	0.0	4.0	0.0	0.0	0.43	0.0	3.0	1.0	0.0	0.36	0.0	4.0	0.0	0.0	0.35	0.0	5.0	11.0	0.0	1.23	0.0	14.0	2.0	0.0	1.29	0.0	15.0	1.0	1.0	1.23	0.0	14.0	2.0	0.0	1.21	0.0
102	m32	HC	72	1	0	0	5	5	0.0	4.0	0.0	0.0	0.42	6.0	4.0	0.0	0.0	0.59	0.0	4.0	0.0	0.0	0.31	0.0	3.0	1.0	0.0	0.32	0.0	10.0	6.0	0.0	1.13	0.0	14.0	2.0	0.0	1.08	0.0	14.0	2.0	0.0	0.58	0.0	16.0	0.0	0.0	1.23	0.0
103	m32	HC	72	1	0	0	5	5	0.0	4.0	0.0	0.0	0.42	6.0	4.0	0.0	0.0	0.59	0.0	4.0	0.0	0.0	0.31	0.0	3.0	1.0	0.0	0.32	0.0	10.0	6.0	0.0	1.13	0.0	14.0	2.0	0.0	1.08	0.0	14.0	2.0	0.0	0.58	0.0	16.0	0.0	0.0	1.23	0.0
108	m34	HC	68	1	0	1	4	3	0.0	4.0	0.0	0.0	0.41	0.0	4.0	0.0	0.0	0.36	0.0	4.0	0.0	0.0	0.33	0.0	4.0	0.0	0.0	0.32	0.0	13.0	3.0	0.0	1.0	0.0	15.0	1.0	1.0	1.05	0.0	16.0	0.0	0.0	0.59	0.0	15.0	1.0	0.0	1.05	0.0
109	m34	HC	68	1	0	1	4	3	0.0	3.0	1.0	0.0	0.54	0.0	4.0	0.0	0.0	0.43	0.0	4.0	0.0	0.0	0.32	0.0	4.0	0.0	1.0	0.39	0.0	15.0	1.0	0.0	1.47	0.0	16.0	0.0	0.0	1.23	0.0	16.0	0.0	0.0	1.1	0.0	15.0	1.0	0.0	1.3	0.0
114	m36	HC	57	2	0	0	5	5	0.0	4.0	0.0	0.0	0.4	0.0	4.0	0.0	0.0	0.34	0.0	4.0	0.0	0.0	0.27	0.0	4.0	0.0	0.0	0.27	0.0	9.0	7.0	0.0	0.54	0.0	15.0	1.0	0.0	1.0	0.0	16.0	0.0	0.0	0.48	0.0	16.0	0.0	0.0	1.07	0.0
115	m36	HC	57	2	0	0	5	5	0.0	4.0	0.0	0.0	0.4	0.0	4.0	0.0	0.0	0.34	0.0	4.0	0.0	0.0	0.27	0.0	4.0	0.0	0.0	0.27	0.0	9.0	7.0	0.0	0.54	0.0	15.0	1.0	0.0	1.0	0.0	16.0	0.0	0.0	0.48	0.0	16.0	0.0	0.0	1.07	0.0
116	m36	HC	57	2	0	0	5	5	2.0	4.0	0.0	0.0	0.43	0.0	4.0	0.0	0.0	0.38	0.0	4.0	0.0	0.0	0.28	0.0	4.0	0.0	0.0	0.32	0.0	15.0	1.0	1.0	1.06	0.0	16.0	0.0	0.0	0.47	0.0	16.0	0.0	0.0	0.5	0.0	16.0	0.0	0.0	1.0	0.0
117	m36	HC	57	2	0	0	5	5	2.0	4.0	0.0	0.0	0.43	0.0	4.0	0.0	0.0	0.38	0.0	4.0	0.0	0.0	0.28	0.0	4.0	0.0	0.0	0.32	0.0	15.0	1.0	1.0	1.06	0.0	16.0	0.0	0.0	0.47	0.0	16.0	0.0	0.0	0.5	0.0	16.0	0.0	0.0	1.0	0.0
171	m38	HC	72	1	0	1	3	3	0.0	4.0	0.0	0.0	0.48	0.0	4.0	0.0	0.0	0.35	0.0	4.0	0.0	0.0	0.35	0.0	4.0	0.0	0.0	0.4	0.0	12.0	4.0	1.0	1.26	0.0	15.0	1.0	1.0	1.11	0.0	15.0	1.0	0.0	1.11	0.0	13.0	3.0	0.0	1.23	0.0
172	m38	HC	72	1	0	1	3	3	0.0	4.0	0.0	0.0	0.48	0.0	4.0	0.0	0.0	0.35	0.0	4.0	0.0	0.0	0.35	0.0	4.0	0.0	0.0	0.4	0.0	12.0	4.0	1.0	1.26	0.0	15.0	1.0	1.0	1.11	0.0	15.0	1.0	0.0	1.11	0.0	13.0	3.0	0.0	1.23	0.0
173	m38	HC	72	1	0	1	3	3	1.0	3.0	1.0	1.0	0.55	0.0	4.0	0.0	0.0	0.3	0.0	3.0	1.0	0.0	0.29	2.0	3.0	1.0	1.0	0.39	0.0	7.0	9.0	0.0	1.19	0.0	11.0	5.0	0.0	0.56	0.0	12.0	4.0	1.0	1.03	0.0	11.0	5.0	0.0	1.29	0.0
174	m38	HC	72	1	0	1	3	3	1.0	3.0	1.0	1.0	0.55	0.0	4.0	0.0	0.0	0.3	0.0	3.0	1.0	0.0	0.29	2.0	3.0	1.0	1.0	0.39	0.0	7.0	9.0	0.0	1.19	0.0	11.0	5.0	0.0	0.56	0.0	12.0	4.0	1.0	1.03	0.0	11.0	5.0	0.0	1.29	0.0
175	m39	HC	72	1	0	1	4	4	0.0	4.0	0.0	0.0	1.16	0.0	4.0	0.0	0.0	0.35	0.0	4.0	0.0	0.0	0.45	0.0	4.0	0.0	0.0	0.4	0.0	13.0	3.0	1.0	1.48	0.0	15.0	1.0	0.0	1.19	0.0	16.0	0.0	0.0	1.22	0.0	16.0	0.0	0.0	1.51	0.0
176	m39	HC	72	1	0	1	4	4	0.0	4.0	0.0	0.0	1.16	0.0	4.0	0.0	0.0	0.35	0.0	4.0	0.0	0.0	0.45	0.0	4.0	0.0	0.0	0.4	0.0	13.0	3.0	1.0	1.48	0.0	15.0	1.0	0.0	1.19	0.0	16.0	0.0	0.0	1.22	0.0	16.0	0.0	0.0	1.51	0.0
177	m39	HC	72	1	0	1	4	4	0.0	4.0	0.0	0.0	0.5	0.0	4.0	0.0	0.0	0.3	0.0	4.0	0.0	0.0	0.26	0.0	4.0	0.0	0.0	0.39	0.0	14.0	2.0	0.0	1.08	0.0	15.0	1.0	0.0	1.0	0.0	16.0	0.0	0.0	0.55	0.0	16.0	0.0	0.0	1.03	0.0
178	m39	HC	72	1	0	1	4	4	0.0	4.0	0.0	0.0	0.5	0.0	4.0	0.0	0.0	0.3	0.0	4.0	0.0	0.0	0.26	0.0	4.0	0.0	0.0	0.39	0.0	14.0	2.0	0.0	1.08	0.0	15.0	1.0	0.0	1.0	0.0	16.0	0.0	0.0	0.55	0.0	16.0	0.0	0.0	1.03	0.0
180	m41	HC	71	1	0	1	4	4	1.44736842105	3.81578947368	0.184210526316	0.328947368421	0.989736842105	0.894736842105	3.97368421053	0.0263157894737	0.236842105263	0.669736842105	0.355263157895	3.82894736842	0.171052631579	0.0921052631579	0.582368421053	0.473684210526	3.68421052632	0.315789473684	0.223684210526	0.515657894737	0.0	12.8289473684	3.17105263158	0.868421052632	1.50657894737	0.0	14.5921052632	1.40789473684	0.697368421053	1.13513157895	0.0	15.0	1.0	0.973684210526	1.01618421053	0.0	14.0131578947	1.98684210526	0.960526315789	1.51710526316	0.0
181	m42	HC	77	1	0	1	2	4	1.44736842105	3.81578947368	0.184210526316	0.328947368421	0.989736842105	0.894736842105	3.97368421053	0.0263157894737	0.236842105263	0.669736842105	0.355263157895	3.82894736842	0.171052631579	0.0921052631579	0.582368421053	0.473684210526	3.68421052632	0.315789473684	0.223684210526	0.515657894737	0.0	12.8289473684	3.17105263158	0.868421052632	1.50657894737	0.0	14.5921052632	1.40789473684	0.697368421053	1.13513157895	0.0	15.0	1.0	0.973684210526	1.01618421053	0.0	14.0131578947	1.98684210526	0.960526315789	1.51710526316	0.0
182	m43	HC	76	1	0	1	4	4	9.0	2.0	2.0	1.0	1.22	5.0	4.0	0.0	1.0	2.19	0.0	4.0	0.0	0.0	0.52	7.0	3.0	1.0	0.0	1.01	0.0	15.0	1.0	3.0	2.09	0.0	15.0	1.0	0.0	1.17	0.0	12.0	4.0	1.0	1.14	0.0	12.0	4.0	0.0	1.51	0.0
183	m43	HC	76	1	0	1	4	4	9.0	2.0	2.0	1.0	1.22	5.0	4.0	0.0	1.0	2.19	0.0	4.0	0.0	0.0	0.52	7.0	3.0	1.0	0.0	1.01	0.0	15.0	1.0	3.0	2.09	0.0	15.0	1.0	0.0	1.17	0.0	12.0	4.0	1.0	1.14	0.0	12.0	4.0	0.0	1.51	0.0
184	m43	HC	76	1	0	1	4	4	9.0	2.0	2.0	1.0	1.22	5.0	4.0	0.0	1.0	2.19	0.0	4.0	0.0	0.0	0.52	7.0	3.0	1.0	0.0	1.01	0.0	15.0	1.0	3.0	2.09	0.0	15.0	1.0	0.0	1.17	0.0	12.0	4.0	1.0	1.14	0.0	12.0	4.0	0.0	1.51	0.0
185	m43	HC	76	1	0	1	4	4	0.0	4.0	0.0	0.0	1.12	0.0	4.0	0.0	0.0	1.09	0.0	4.0	0.0	0.0	0.53	0.0	4.0	0.0	0.0	0.46	0.0	15.0	1.0	0.0	1.55	0.0	16.0	0.0	0.0	1.26	0.0	16.0	0.0	2.0	1.38	0.0	15.0	1.0	0.0	1.37	0.0
186	m43	HC	76	1	0	1	4	4	0.0	4.0	0.0	0.0	1.12	0.0	4.0	0.0	0.0	1.09	0.0	4.0	0.0	0.0	0.53	0.0	4.0	0.0	0.0	0.46	0.0	15.0	1.0	0.0	1.55	0.0	16.0	0.0	0.0	1.26	0.0	16.0	0.0	2.0	1.38	0.0	15.0	1.0	0.0	1.37	0.0
187	m43	HC	76	1	0	1	4	4	0.0	4.0	0.0	0.0	1.12	0.0	4.0	0.0	0.0	1.09	0.0	4.0	0.0	0.0	0.53	0.0	4.0	0.0	0.0	0.46	0.0	15.0	1.0	0.0	1.55	0.0	16.0	0.0	0.0	1.26	0.0	16.0	0.0	2.0	1.38	0.0	15.0	1.0	0.0	1.37	0.0
188	m43	HC	76	1	0	1	4	4	7.0	4.0	0.0	0.0	1.08	6.0	4.0	0.0	0.0	0.42	4.0	4.0	0.0	0.0	0.45	0.0	3.0	1.0	0.0	0.39	0.0	13.0	3.0	0.0	1.22	0.0	14.0	2.0	0.0	0.53	0.0	13.0	3.0	0.0	0.43	0.0	9.0	7.0	0.0	1.12	0.0
189	m43	HC	76	1	0	1	4	4	7.0	4.0	0.0	0.0	1.08	6.0	4.0	0.0	0.0	0.42	4.0	4.0	0.0	0.0	0.45	0.0	3.0	1.0	0.0	0.39	0.0	13.0	3.0	0.0	1.22	0.0	14.0	2.0	0.0	0.53	0.0	13.0	3.0	0.0	0.43	0.0	9.0	7.0	0.0	1.12	0.0
190	m43	HC	76	1	0	1	4	4	7.0	4.0	0.0	0.0	1.08	6.0	4.0	0.0	0.0	0.42	4.0	4.0	0.0	0.0	0.45	0.0	3.0	1.0	0.0	0.39	0.0	13.0	3.0	0.0	1.22	0.0	14.0	2.0	0.0	0.53	0.0	13.0	3.0	0.0	0.43	0.0	9.0	7.0	0.0	1.12	0.0
[truncated: 34 more columns]
