# Supplementary material for: Episodix: a serious game to detect cognitive impairment in senior adults. A psychometric study
Source: PeerJ. 2018 Sep 5;6:e5478. doi: 10.7717/peerj.5478 (PMC6129148; doi:10.7717/peerj.5478)
Supplement: Supplemental Information 2 [file peerj-06-5478-s002.csv]

	uId	cognitive-status	age	education_level	genre	chronic-treatment	exercise-level	socialize-level	socialize-level	RCL-CP1_Failures	RCL-CP1_Guesses	RCL-CP1_Omissions	RCL-CP1_Repetitions	RCL-CP1_TimeDuration	RCL-CP2_Failures	RCL-CP2_Guesses	RCL-CP2_Omissions	RCL-CP2_Repetitions	RCL-CP2_TimeDuration	RCL-CP3_Failures	RCL-CP3_Guesses	RCL-CP3_Omissions	RCL-CP3_Repetitions	RCL-CP3_TimeDuration	RCL-CP4_Failures	RCL-CP4_Guesses	RCL-CP4_Omissions	RCL-CP4_Repetitions	RCL-CP4_TimeDuration	RI-A1_Failures	RI-A1_Guesses	RI-A1_Omissions	RI-A1_Repetitions	RI-A1_TimeDuration	RI-A2_Failures	RI-A2_Guesses	RI-A2_Omissions	RI-A2_Repetitions	RI-A2_TimeDuration	RI-A3_Failures	RI-A3_Guesses	RI-A3_Omissions	RI-A3_Repetitions	RI-A3_TimeDuration	RI-B1_Failures	RI-B1_Guesses	RI-B1_Omissions	RI-B1_Repetitions	RI-B1_TimeDuration
0	e01	MCI	81	2	0	1	3	5	2.0	3.58333333333	0.416666666667	0.416666666667	1.09722222222	1.22222222222	3.88888888889	0.111111111111	0.111111111111	0.815	0.416666666667	3.63888888889	0.361111111111	0.0833333333333	0.600833333333	0.277777777778	3.94444444444	0.0555555555556	0.527777777778	0.611111111111	0.0	13.75	2.25	1.27777777778	1.91888888889	0.0	14.25	1.75	1.66666666667	1.4625	0.0	14.7222222222	1.27777777778	1.55555555556	1.30472222222	0.0	14.0833333333	1.91666666667	0.777777777778	1.80416666667	0.0
1	e01	MCI	81	2	0	1	3	5	2.0	3.58333333333	0.416666666667	0.416666666667	1.09722222222	1.22222222222	3.88888888889	0.111111111111	0.111111111111	0.815	0.416666666667	3.63888888889	0.361111111111	0.0833333333333	0.600833333333	0.277777777778	3.94444444444	0.0555555555556	0.527777777778	0.611111111111	0.0	13.75	2.25	1.27777777778	1.91888888889	0.0	14.25	1.75	1.66666666667	1.4625	0.0	14.7222222222	1.27777777778	1.55555555556	1.30472222222	0.0	14.0833333333	1.91666666667	0.777777777778	1.80416666667	0.0
2	e02	MCI	95	1	1	1	3	2	3.0	1.0	3.0	0.0	1.08	3.0	3.0	1.0	0.0	1.17	1.0	3.0	1.0	1.0	0.52	6.0	4.0	0.0	0.0	1.07	0.0	8.0	8.0	4.0	1.55	0.0	8.0	8.0	1.0	1.22	0.0	10.0	6.0	2.0	1.21	0.0	11.0	5.0	1.0	1.45	0.0
7	e04	MCI	76	2	1	1	4	2	0.0	3.0	1.0	0.0	0.48	0.0	4.0	0.0	0.0	0.37	2.0	4.0	0.0	0.0	0.45	0.0	4.0	0.0	1.0	0.41	0.0	10.0	6.0	0.0	1.27	0.0	11.0	5.0	0.0	1.14	0.0	12.0	4.0	0.0	0.57	0.0	15.0	1.0	0.0	1.13	0.0
8	e04	MCI	76	2	1	1	4	2	0.0	3.0	1.0	0.0	0.48	0.0	4.0	0.0	0.0	0.37	2.0	4.0	0.0	0.0	0.45	0.0	4.0	0.0	1.0	0.41	0.0	10.0	6.0	0.0	1.27	0.0	11.0	5.0	0.0	1.14	0.0	12.0	4.0	0.0	0.57	0.0	15.0	1.0	0.0	1.13	0.0
9	e04	MCI	76	2	1	1	4	2	0.0	3.0	1.0	0.0	1.49	0.0	4.0	0.0	0.0	0.56	0.0	4.0	0.0	0.0	0.53	1.0	4.0	0.0	1.0	1.12	0.0	12.0	4.0	0.0	1.49	0.0	13.0	3.0	0.0	1.25	0.0	13.0	3.0	0.0	1.3	0.0	13.0	3.0	0.0	1.5	0.0
10	e04	MCI	76	2	1	1	4	2	0.0	3.0	1.0	0.0	1.49	0.0	4.0	0.0	0.0	0.56	0.0	4.0	0.0	0.0	0.53	1.0	4.0	0.0	1.0	1.12	0.0	12.0	4.0	0.0	1.49	0.0	13.0	3.0	0.0	1.25	0.0	13.0	3.0	0.0	1.3	0.0	13.0	3.0	0.0	1.5	0.0
11	e05	MCI	86	6	1	1	4	2	4.0	4.0	0.0	3.0	1.57	0.0	4.0	0.0	0.0	1.0	4.0	4.0	0.0	0.0	1.25	0.0	4.0	0.0	3.0	0.59	0.0	13.0	3.0	0.0	2.02	0.0	14.0	2.0	1.0	1.43	0.0	15.0	1.0	2.0	2.45	0.0	15.0	1.0	0.0	2.11	0.0
12	e05	MCI	86	6	1	1	4	2	4.0	4.0	0.0	3.0	1.57	0.0	4.0	0.0	0.0	1.0	4.0	4.0	0.0	0.0	1.25	0.0	4.0	0.0	3.0	0.59	0.0	13.0	3.0	0.0	2.02	0.0	14.0	2.0	1.0	1.43	0.0	15.0	1.0	2.0	2.45	0.0	15.0	1.0	0.0	2.11	0.0
13	e05	MCI	86	6	1	1	4	2	4.0	4.0	0.0	3.0	1.57	0.0	4.0	0.0	0.0	1.0	4.0	4.0	0.0	0.0	1.25	0.0	4.0	0.0	3.0	0.59	0.0	13.0	3.0	0.0	2.02	0.0	14.0	2.0	1.0	1.43	0.0	15.0	1.0	2.0	2.45	0.0	15.0	1.0	0.0	2.11	0.0
14	e05	MCI	86	6	1	1	4	2	4.0	4.0	0.0	3.0	1.57	0.0	4.0	0.0	0.0	1.0	4.0	4.0	0.0	0.0	1.25	0.0	4.0	0.0	3.0	0.59	0.0	13.0	3.0	0.0	2.02	0.0	14.0	2.0	1.0	1.43	0.0	15.0	1.0	2.0	2.45	0.0	15.0	1.0	0.0	2.11	0.0
15	e06	MCI	89	2	1	1	4	4	1.0	4.0	0.0	0.0	1.46	0.0	3.0	1.0	1.0	1.03	1.0	4.0	0.0	0.0	0.51	0.0	4.0	0.0	0.0	0.46	0.0	16.0	0.0	0.0	2.07	0.0	16.0	0.0	1.0	1.22	0.0	15.0	1.0	0.0	1.47	0.0	16.0	0.0	0.0	3.46	0.0
16	e06	MCI	89	2	1	1	4	4	1.0	4.0	0.0	0.0	1.46	0.0	3.0	1.0	1.0	1.03	1.0	4.0	0.0	0.0	0.51	0.0	4.0	0.0	0.0	0.46	0.0	16.0	0.0	0.0	2.07	0.0	16.0	0.0	1.0	1.22	0.0	15.0	1.0	0.0	1.47	0.0	16.0	0.0	0.0	3.46	0.0
17	e06	MCI	89	2	1	1	4	4	5.0	4.0	0.0	0.0	1.42	6.0	4.0	0.0	0.0	1.36	2.0	4.0	0.0	0.0	0.49	0.0	4.0	0.0	0.0	0.53	0.0	15.0	1.0	3.0	2.03	0.0	16.0	0.0	1.0	1.18	0.0	16.0	0.0	1.0	1.19	0.0	15.0	1.0	0.0	1.38	0.0
18	e06	MCI	89	2	1	1	4	4	5.0	4.0	0.0	0.0	1.42	6.0	4.0	0.0	0.0	1.36	2.0	4.0	0.0	0.0	0.49	0.0	4.0	0.0	0.0	0.53	0.0	15.0	1.0	3.0	2.03	0.0	16.0	0.0	1.0	1.18	0.0	16.0	0.0	1.0	1.19	0.0	15.0	1.0	0.0	1.38	0.0
26	e12	MCI	85	6	0	1	2	3	9.0	3.0	1.0	0.0	1.17	0.0	4.0	0.0	2.0	0.58	0.0	3.0	1.0	0.0	0.53	0.0	3.0	1.0	1.0	0.42	0.0	10.0	6.0	7.0	2.01	0.0	7.0	9.0	3.0	1.01	0.0	10.0	6.0	3.0	1.11	0.0	7.0	9.0	5.0	1.38	0.0
27	e12	MCI	85	6	0	1	2	3	9.0	3.0	1.0	0.0	1.17	0.0	4.0	0.0	2.0	0.58	0.0	3.0	1.0	0.0	0.53	0.0	3.0	1.0	1.0	0.42	0.0	10.0	6.0	7.0	2.01	0.0	7.0	9.0	3.0	1.01	0.0	10.0	6.0	3.0	1.11	0.0	7.0	9.0	5.0	1.38	0.0
28	e12	MCI	85	6	0	1	2	3	9.0	3.0	1.0	0.0	1.17	0.0	4.0	0.0	2.0	0.58	0.0	3.0	1.0	0.0	0.53	0.0	3.0	1.0	1.0	0.42	0.0	10.0	6.0	7.0	2.01	0.0	7.0	9.0	3.0	1.01	0.0	10.0	6.0	3.0	1.11	0.0	7.0	9.0	5.0	1.38	0.0
29	e12	MCI	85	6	0	1	2	3	9.0	3.0	1.0	0.0	1.17	0.0	4.0	0.0	2.0	0.58	0.0	3.0	1.0	0.0	0.53	0.0	3.0	1.0	1.0	0.42	0.0	10.0	6.0	7.0	2.01	0.0	7.0	9.0	3.0	1.01	0.0	10.0	6.0	3.0	1.11	0.0	7.0	9.0	5.0	1.38	0.0
54	e18	MCI	76	2	0	1	4	4	2.0	3.58333333333	0.416666666667	0.416666666667	1.09722222222	1.22222222222	3.88888888889	0.111111111111	0.111111111111	0.815	0.416666666667	3.63888888889	0.361111111111	0.0833333333333	0.600833333333	0.277777777778	3.94444444444	0.0555555555556	0.527777777778	0.611111111111	0.0	13.75	2.25	1.27777777778	1.91888888889	0.0	14.25	1.75	1.66666666667	1.4625	0.0	14.7222222222	1.27777777778	1.55555555556	1.30472222222	0.0	14.0833333333	1.91666666667	0.777777777778	1.80416666667	0.0
55	m01	MCI	68	1	0	0	5	4	0.0	4.0	0.0	1.0	1.59	0.0	4.0	0.0	0.0	1.36	0.0	3.0	1.0	0.0	1.09	0.0	4.0	0.0	0.0	1.14	0.0	12.0	4.0	1.0	4.36	0.0	16.0	0.0	2.0	2.42	0.0	13.0	3.0	4.0	2.41	0.0	12.0	4.0	0.0	3.18	0.0
56	m01	MCI	68	1	0	0	5	4	0.0	4.0	0.0	1.0	1.59	0.0	4.0	0.0	0.0	1.36	0.0	3.0	1.0	0.0	1.09	0.0	4.0	0.0	0.0	1.14	0.0	12.0	4.0	1.0	4.36	0.0	16.0	0.0	2.0	2.42	0.0	13.0	3.0	4.0	2.41	0.0	12.0	4.0	0.0	3.18	0.0
57	m01	MCI	68	1	0	0	5	4	0.0	4.0	0.0	1.0	0.42	0.0	4.0	0.0	0.0	0.3	0.0	4.0	0.0	0.0	0.31	0.0	4.0	0.0	0.0	0.27	0.0	16.0	0.0	2.0	1.22	0.0	16.0	0.0	1.0	0.5	0.0	16.0	0.0	1.0	0.56	0.0	16.0	0.0	0.0	1.36	0.0
58	m01	MCI	68	1	0	0	5	4	0.0	4.0	0.0	1.0	0.42	0.0	4.0	0.0	0.0	0.3	0.0	4.0	0.0	0.0	0.31	0.0	4.0	0.0	0.0	0.27	0.0	16.0	0.0	2.0	1.22	0.0	16.0	0.0	1.0	0.5	0.0	16.0	0.0	1.0	0.56	0.0	16.0	0.0	0.0	1.36	0.0
59	m02	MCI	64	1	0	1	4	3	1.0	4.0	0.0	0.0	2.13	0.0	4.0	0.0	0.0	1.03	0.0	4.0	0.0	0.0	1.06	0.0	4.0	0.0	0.0	0.54	0.0	12.0	4.0	0.0	2.0	0.0	13.0	3.0	9.0	3.33	0.0	15.0	1.0	0.0	1.56	0.0	15.0	1.0	0.0	2.31	0.0
60	m02	MCI	64	1	0	1	4	3	1.0	4.0	0.0	0.0	2.13	0.0	4.0	0.0	0.0	1.03	0.0	4.0	0.0	0.0	1.06	0.0	4.0	0.0	0.0	0.54	0.0	12.0	4.0	0.0	2.0	0.0	13.0	3.0	9.0	3.33	0.0	15.0	1.0	0.0	1.56	0.0	15.0	1.0	0.0	2.31	0.0
61	m02	MCI	64	1	0	1	4	3	1.0	4.0	0.0	0.0	2.13	0.0	4.0	0.0	0.0	1.03	0.0	4.0	0.0	0.0	1.06	0.0	4.0	0.0	0.0	0.54	0.0	12.0	4.0	0.0	2.0	0.0	13.0	3.0	9.0	3.33	0.0	15.0	1.0	0.0	1.56	0.0	15.0	1.0	0.0	2.31	0.0
62	m02	MCI	64	1	0	1	4	3	1.0	4.0	0.0	0.0	2.13	0.0	4.0	0.0	0.0	1.03	0.0	4.0	0.0	0.0	1.06	0.0	4.0	0.0	0.0	0.54	0.0	12.0	4.0	0.0	2.0	0.0	13.0	3.0	9.0	3.33	0.0	15.0	1.0	0.0	1.56	0.0	15.0	1.0	0.0	2.31	0.0
63	m02	MCI	64	1	0	1	4	3	0.0	4.0	0.0	0.0	0.59	0.0	4.0	0.0	0.0	0.4	0.0	4.0	0.0	0.0	0.4	0.0	4.0	0.0	0.0	0.42	0.0	13.0	3.0	0.0	1.28	0.0	16.0	0.0	0.0	1.16	0.0	16.0	0.0	3.0	1.46	0.0	16.0	0.0	1.0	1.43	0.0
64	m02	MCI	64	1	0	1	4	3	0.0	4.0	0.0	0.0	0.59	0.0	4.0	0.0	0.0	0.4	0.0	4.0	0.0	0.0	0.4	0.0	4.0	0.0	0.0	0.42	0.0	13.0	3.0	0.0	1.28	0.0	16.0	0.0	0.0	1.16	0.0	16.0	0.0	3.0	1.46	0.0	16.0	0.0	1.0	1.43	0.0
65	m02	MCI	64	1	0	1	4	3	0.0	4.0	0.0	0.0	0.59	0.0	4.0	0.0	0.0	0.4	0.0	4.0	0.0	0.0	0.4	0.0	4.0	0.0	0.0	0.42	0.0	13.0	3.0	0.0	1.28	0.0	16.0	0.0	0.0	1.16	0.0	16.0	0.0	3.0	1.46	0.0	16.0	0.0	1.0	1.43	0.0
66	m02	MCI	64	1	0	1	4	3	0.0	4.0	0.0	0.0	0.59	0.0	4.0	0.0	0.0	0.4	0.0	4.0	0.0	0.0	0.4	0.0	4.0	0.0	0.0	0.42	0.0	13.0	3.0	0.0	1.28	0.0	16.0	0.0	0.0	1.16	0.0	16.0	0.0	3.0	1.46	0.0	16.0	0.0	1.0	1.43	0.0
67	m02	MCI	64	1	0	1	4	3	1.0	4.0	0.0	0.0	2.13	0.0	4.0	0.0	0.0	1.03	0.0	4.0	0.0	0.0	1.06	0.0	4.0	0.0	0.0	0.54	0.0	12.0	4.0	0.0	2.0	0.0	13.0	3.0	9.0	3.33	0.0	15.0	1.0	0.0	1.56	0.0	15.0	1.0	0.0	2.31	0.0
68	m02	MCI	64	1	0	1	4	3	1.0	4.0	0.0	0.0	2.13	0.0	4.0	0.0	0.0	1.03	0.0	4.0	0.0	0.0	1.06	0.0	4.0	0.0	0.0	0.54	0.0	12.0	4.0	0.0	2.0	0.0	13.0	3.0	9.0	3.33	0.0	15.0	1.0	0.0	1.56	0.0	15.0	1.0	0.0	2.31	0.0
69	m02	MCI	64	1	0	1	4	3	1.0	4.0	0.0	0.0	2.13	0.0	4.0	0.0	0.0	1.03	0.0	4.0	0.0	0.0	1.06	0.0	4.0	0.0	0.0	0.54	0.0	12.0	4.0	0.0	2.0	0.0	13.0	3.0	9.0	3.33	0.0	15.0	1.0	0.0	1.56	0.0	15.0	1.0	0.0	2.31	0.0
70	m02	MCI	64	1	0	1	4	3	1.0	4.0	0.0	0.0	2.13	0.0	4.0	0.0	0.0	1.03	0.0	4.0	0.0	0.0	1.06	0.0	4.0	0.0	0.0	0.54	0.0	12.0	4.0	0.0	2.0	0.0	13.0	3.0	9.0	3.33	0.0	15.0	1.0	0.0	1.56	0.0	15.0	1.0	0.0	2.31	0.0
71	m02	MCI	64	1	0	1	4	3	0.0	4.0	0.0	0.0	0.59	0.0	4.0	0.0	0.0	0.4	0.0	4.0	0.0	0.0	0.4	0.0	4.0	0.0	0.0	0.42	0.0	13.0	3.0	0.0	1.28	0.0	16.0	0.0	0.0	1.16	0.0	16.0	0.0	3.0	1.46	0.0	16.0	0.0	1.0	1.43	0.0
72	m02	MCI	64	1	0	1	4	3	0.0	4.0	0.0	0.0	0.59	0.0	4.0	0.0	0.0	0.4	0.0	4.0	0.0	0.0	0.4	0.0	4.0	0.0	0.0	0.42	0.0	13.0	3.0	0.0	1.28	0.0	16.0	0.0	0.0	1.16	0.0	16.0	0.0	3.0	1.46	0.0	16.0	0.0	1.0	1.43	0.0
73	m02	MCI	64	1	0	1	4	3	0.0	4.0	0.0	0.0	0.59	0.0	4.0	0.0	0.0	0.4	0.0	4.0	0.0	0.0	0.4	0.0	4.0	0.0	0.0	0.42	0.0	13.0	3.0	0.0	1.28	0.0	16.0	0.0	0.0	1.16	0.0	16.0	0.0	3.0	1.46	0.0	16.0	0.0	1.0	1.43	0.0
74	m02	MCI	64	1	0	1	4	3	0.0	4.0	0.0	0.0	0.59	0.0	4.0	0.0	0.0	0.4	0.0	4.0	0.0	0.0	0.4	0.0	4.0	0.0	0.0	0.42	0.0	13.0	3.0	0.0	1.28	0.0	16.0	0.0	0.0	1.16	0.0	16.0	0.0	3.0	1.46	0.0	16.0	0.0	1.0	1.43	0.0
116	m11	MCI	76	2	1	0	4	4	0.0	3.0	1.0	0.0	1.49	0.0	4.0	0.0	0.0	1.27	0.0	3.0	1.0	0.0	0.44	0.0	4.0	0.0	0.0	0.53	0.0	15.0	1.0	0.0	2.53	0.0	16.0	0.0	2.0	2.1	0.0	15.0	1.0	1.0	1.48	0.0	15.0	1.0	1.0	2.12	0.0
117	m11	MCI	76	2	1	0	4	4	0.0	3.0	1.0	0.0	1.49	0.0	4.0	0.0	0.0	1.27	0.0	3.0	1.0	0.0	0.44	0.0	4.0	0.0	0.0	0.53	0.0	15.0	1.0	0.0	2.53	0.0	16.0	0.0	2.0	2.1	0.0	15.0	1.0	1.0	1.48	0.0	15.0	1.0	1.0	2.12	0.0
118	m11	MCI	76	2	1	0	4	4	5.0	4.0	0.0	0.0	1.2	8.0	4.0	0.0	0.0	1.02	0.0	4.0	0.0	0.0	0.44	0.0	4.0	0.0	0.0	0.36	0.0	16.0	0.0	0.0	1.11	0.0	15.0	1.0	0.0	1.06	0.0	16.0	0.0	0.0	1.07	0.0	15.0	1.0	0.0	1.2	0.0
119	m11	MCI	76	2	1	0	4	4	5.0	4.0	0.0	0.0	1.2	8.0	4.0	0.0	0.0	1.02	0.0	4.0	0.0	0.0	0.44	0.0	4.0	0.0	0.0	0.36	0.0	16.0	0.0	0.0	1.11	0.0	15.0	1.0	0.0	1.06	0.0	16.0	0.0	0.0	1.07	0.0	15.0	1.0	0.0	1.2	0.0
121	m17	MCI	67	2	0	0	4	4	0.0	4.0	0.0	0.0	0.58	1.0	4.0	0.0	0.0	1.08	0.0	4.0	0.0	0.0	1.02	0.0	4.0	0.0	0.0	1.0	0.0	14.0	2.0	1.0	2.16	0.0	16.0	0.0	2.0	1.47	0.0	16.0	0.0	2.0	1.56	0.0	12.0	4.0	1.0	1.48	0.0
122	m17	MCI	67	2	0	0	4	4	0.0	4.0	0.0	0.0	0.58	1.0	4.0	0.0	0.0	1.08	0.0	4.0	0.0	0.0	1.02	0.0	4.0	0.0	0.0	1.0	0.0	14.0	2.0	1.0	2.16	0.0	16.0	0.0	2.0	1.47	0.0	16.0	0.0	2.0	1.56	0.0	12.0	4.0	1.0	1.48	0.0
123	m17	MCI	67	2	0	0	4	4	0.0	4.0	0.0	0.0	0.58	1.0	4.0	0.0	0.0	1.08	0.0	4.0	0.0	0.0	1.02	0.0	4.0	0.0	0.0	1.0	0.0	14.0	2.0	1.0	2.16	0.0	16.0	0.0	2.0	1.47	0.0	16.0	0.0	2.0	1.56	0.0	12.0	4.0	1.0	1.48	0.0
124	m17	MCI	67	2	0	0	4	4	0.0	4.0	0.0	0.0	0.58	1.0	4.0	0.0	0.0	1.08	0.0	4.0	0.0	0.0	1.02	0.0	4.0	0.0	0.0	1.0	0.0	14.0	2.0	1.0	2.16	0.0	16.0	0.0	2.0	1.47	0.0	16.0	0.0	2.0	1.56	0.0	12.0	4.0	1.0	1.48	0.0
125	m17	MCI	67	2	0	0	4	4	0.0	4.0	0.0	0.0	0.58	1.0	4.0	0.0	0.0	1.08	0.0	4.0	0.0	0.0	1.02	0.0	4.0	0.0	0.0	1.0	0.0	14.0	2.0	1.0	2.16	0.0	16.0	0.0	2.0	1.47	0.0	16.0	0.0	2.0	1.56	0.0	12.0	4.0	1.0	1.48	0.0
126	m17	MCI	67	2	0	0	4	4	0.0	4.0	0.0	0.0	0.58	1.0	4.0	0.0	0.0	1.08	0.0	4.0	0.0	0.0	1.02	0.0	4.0	0.0	0.0	1.0	0.0	14.0	2.0	1.0	2.16	0.0	16.0	0.0	2.0	1.47	0.0	16.0	0.0	2.0	1.56	0.0	12.0	4.0	1.0	1.48	0.0
127	m17	MCI	67	2	0	0	4	4	0.0	4.0	0.0	3.0	0.47	1.0	4.0	0.0	0.0	0.29	0.0	3.0	1.0	0.0	0.34	0.0	4.0	0.0	4.0	0.47	0.0	16.0	0.0	2.0	1.12	0.0	16.0	0.0	2.0	1.07	0.0	15.0	1.0	2.0	1.07	0.0	15.0	1.0	3.0	1.05	0.0
128	m17	MCI	67	2	0	0	4	4	0.0	4.0	0.0	3.0	0.47	1.0	4.0	0.0	0.0	0.29	0.0	3.0	1.0	0.0	0.34	0.0	4.0	0.0	4.0	0.47	0.0	16.0	0.0	2.0	1.12	0.0	16.0	0.0	2.0	1.07	0.0	15.0	1.0	2.0	1.07	0.0	15.0	1.0	3.0	1.05	0.0
129	m17	MCI	67	2	0	0	4	4	0.0	4.0	0.0	3.0	0.47	1.0	4.0	0.0	0.0	0.29	0.0	3.0	1.0	0.0	0.34	0.0	4.0	0.0	4.0	0.47	0.0	16.0	0.0	2.0	1.12	0.0	16.0	0.0	2.0	1.07	0.0	15.0	1.0	2.0	1.07	0.0	15.0	1.0	3.0	1.05	0.0
130	m17	MCI	67	2	0	0	4	4	0.0	4.0	0.0	3.0	0.47	1.0	4.0	0.0	0.0	0.29	0.0	3.0	1.0	0.0	0.34	0.0	4.0	0.0	4.0	0.47	0.0	16.0	0.0	2.0	1.12	0.0	16.0	0.0	2.0	1.07	0.0	15.0	1.0	2.0	1.07	0.0	15.0	1.0	3.0	1.05	0.0
131	m17	MCI	67	2	0	0	4	4	0.0	4.0	0.0	3.0	0.47	1.0	4.0	0.0	0.0	0.29	0.0	3.0	1.0	0.0	0.34	0.0	4.0	0.0	4.0	0.47	0.0	16.0	0.0	2.0	1.12	0.0	16.0	0.0	2.0	1.07	0.0	15.0	1.0	2.0	1.07	0.0	15.0	1.0	3.0	1.05	0.0
132	m17	MCI	67	2	0	0	4	4	0.0	4.0	0.0	3.0	0.47	1.0	4.0	0.0	0.0	0.29	0.0	3.0	1.0	0.0	0.34	0.0	4.0	0.0	4.0	0.47	0.0	16.0	0.0	2.0	1.12	0.0	16.0	0.0	2.0	1.07	0.0	15.0	1.0	2.0	1.07	0.0	15.0	1.0	3.0	1.05	0.0
133	m18	MCI	65	4	0	1	4	3	6.0	3.0	1.0	0.0	0.59	0.0	4.0	0.0	0.0	0.35	0.0	4.0	0.0	0.0	0.31	1.0	4.0	0.0	0.0	0.33	0.0	16.0	0.0	3.0	1.25	0.0	15.0	1.0	5.0	1.06	0.0	16.0	0.0	8.0	1.06	0.0	16.0	0.0	0.0	1.17	0.0
134	m18	MCI	65	4	0	1	4	3	6.0	3.0	1.0	0.0	0.59	0.0	4.0	0.0	0.0	0.35	0.0	4.0	0.0	0.0	0.31	1.0	4.0	0.0	0.0	0.33	0.0	16.0	0.0	3.0	1.25	0.0	15.0	1.0	5.0	1.06	0.0	16.0	0.0	8.0	1.06	0.0	16.0	0.0	0.0	1.17	0.0
135	m18	MCI	65	4	0	1	4	3	6.0	3.0	1.0	0.0	0.59	0.0	4.0	0.0	0.0	0.35	0.0	4.0	0.0	0.0	0.31	1.0	4.0	0.0	0.0	0.33	0.0	16.0	0.0	3.0	1.25	0.0	15.0	1.0	5.0	1.06	0.0	16.0	0.0	8.0	1.06	0.0	16.0	0.0	0.0	1.17	0.0
136	m18	MCI	65	4	0	1	4	3	6.0	3.0	1.0	0.0	0.59	0.0	4.0	0.0	0.0	0.35	0.0	4.0	0.0	0.0	0.31	1.0	4.0	0.0	0.0	0.33	0.0	16.0	0.0	3.0	1.25	0.0	15.0	1.0	5.0	1.06	0.0	16.0	0.0	8.0	1.06	0.0	16.0	0.0	0.0	1.17	0.0
137	m18	MCI	65	4	0	1	4	3	0.0	4.0	0.0	0.0	0.39	0.0	4.0	0.0	0.0	0.37	0.0	3.0	1.0	1.0	0.31	0.0	4.0	0.0	1.0	0.32	0.0	13.0	3.0	0.0	2.03	0.0	13.0	3.0	2.0	1.3	0.0	16.0	0.0	0.0	1.04	0.0	13.0	3.0	1.0	1.32	0.0
138	m18	MCI	65	4	0	1	4	3	0.0	4.0	0.0	0.0	0.39	0.0	4.0	0.0	0.0	0.37	0.0	3.0	1.0	1.0	0.31	0.0	4.0	0.0	1.0	0.32	0.0	13.0	3.0	0.0	2.03	0.0	13.0	3.0	2.0	1.3	0.0	16.0	0.0	0.0	1.04	0.0	13.0	3.0	1.0	1.32	0.0
139	m18	MCI	65	4	0	1	4	3	0.0	4.0	0.0	0.0	0.39	0.0	4.0	0.0	0.0	0.37	0.0	3.0	1.0	1.0	0.31	0.0	4.0	0.0	1.0	0.32	0.0	13.0	3.0	0.0	2.03	0.0	13.0	3.0	2.0	1.3	0.0	16.0	0.0	0.0	1.04	0.0	13.0	3.0	1.0	1.32	0.0
140	m18	MCI	65	4	0	1	4	3	0.0	4.0	0.0	0.0	0.39	0.0	4.0	0.0	0.0	0.37	0.0	3.0	1.0	1.0	0.31	0.0	4.0	0.0	1.0	0.32	0.0	13.0	3.0	0.0	2.03	0.0	13.0	3.0	2.0	1.3	0.0	16.0	0.0	0.0	1.04	0.0	13.0	3.0	1.0	1.32	0.0
141	m18	MCI	65	4	0	1	4	3	0.0	4.0	0.0	0.0	0.39	0.0	4.0	0.0	0.0	0.37	0.0	3.0	1.0	1.0	0.31	0.0	4.0	0.0	1.0	0.32	0.0	13.0	3.0	0.0	2.03	0.0	13.0	3.0	2.0	1.3	0.0	16.0	0.0	0.0	1.04	0.0	13.0	3.0	1.0	1.32	0.0
142	m18	MCI	65	4	0	1	4	3	0.0	4.0	0.0	0.0	0.39	0.0	4.0	0.0	0.0	0.37	0.0	3.0	1.0	1.0	0.31	0.0	4.0	0.0	1.0	0.32	0.0	13.0	3.0	0.0	2.03	0.0	13.0	3.0	2.0	1.3	0.0	16.0	0.0	0.0	1.04	0.0	13.0	3.0	1.0	1.32	0.0
143	m18	MCI	65	4	0	1	4	3	0.0	4.0	0.0	0.0	0.39	0.0	4.0	0.0	0.0	0.37	0.0	3.0	1.0	1.0	0.31	0.0	4.0	0.0	1.0	0.32	0.0	13.0	3.0	0.0	2.03	0.0	13.0	3.0	2.0	1.3	0.0	16.0	0.0	0.0	1.04	0.0	13.0	3.0	1.0	1.32	0.0
144	m18	MCI	65	4	0	1	4	3	0.0	4.0	0.0	0.0	0.39	0.0	4.0	0.0	0.0	0.37	0.0	3.0	1.0	1.0	0.31	0.0	4.0	0.0	1.0	0.32	0.0	13.0	3.0	0.0	2.03	0.0	13.0	3.0	2.0	1.3	0.0	16.0	0.0	0.0	1.04	0.0	13.0	3.0	1.0	1.32	0.0
145	m18	MCI	65	4	0	1	4	3	6.0	3.0	1.0	0.0	0.59	0.0	4.0	0.0	0.0	0.35	0.0	4.0	0.0	0.0	0.31	1.0	4.0	0.0	0.0	0.33	0.0	16.0	0.0	3.0	1.25	0.0	15.0	1.0	5.0	1.06	0.0	16.0	0.0	8.0	1.06	0.0	16.0	0.0	0.0	1.17	0.0
146	m18	MCI	65	4	0	1	4	3	6.0	3.0	1.0	0.0	0.59	0.0	4.0	0.0	0.0	0.35	0.0	4.0	0.0	0.0	0.31	1.0	4.0	0.0	0.0	0.33	0.0	16.0	0.0	3.0	1.25	0.0	15.0	1.0	5.0	1.06	0.0	16.0	0.0	8.0	1.06	0.0	16.0	0.0	0.0	1.17	0.0
147	m18	MCI	65	4	0	1	4	3	6.0	3.0	1.0	0.0	0.59	0.0	4.0	0.0	0.0	0.35	0.0	4.0	0.0	0.0	0.31	1.0	4.0	0.0	0.0	0.33	0.0	16.0	0.0	3.0	1.25	0.0	15.0	1.0	5.0	1.06	0.0	16.0	0.0	8.0	1.06	0.0	16.0	0.0	0.0	1.17	0.0
148	m18	MCI	65	4	0	1	4	3	6.0	3.0	1.0	0.0	0.59	0.0	4.0	0.0	0.0	0.35	0.0	4.0	0.0	0.0	0.31	1.0	4.0	0.0	0.0	0.33	0.0	16.0	0.0	3.0	1.25	0.0	15.0	1.0	5.0	1.06	0.0	16.0	0.0	8.0	1.06	0.0	16.0	0.0	0.0	1.17	0.0
161	m22	MCI	83	1	1	1	2	3	12.0	3.0	1.0	0.0	2.42	7.0	4.0	0.0	0.0	2.43	0.0	3.0	1.0	0.0	1.5	0.0	4.0	0.0	0.0	1.59	0.0	13.0	3.0	1.0	6.22	0.0	14.0	2.0	1.0	3.14	0.0	15.0	1.0	3.0	3.29	0.0	12.0	4.0	0.0	4.32	0.0
215	m35	MCI	69	2	0	1	5	4	0.0	4.0	0.0	1.0	0.36	0.0	4.0	0.0	0.0	0.32	0.0	4.0	0.0	0.0	0.32	0.0	4.0	0.0	0.0	0.45	0.0	16.0	0.0	2.0	1.04	0.0	15.0	1.0	0.0	0.47	0.0	16.0	0.0	1.0	0.5	0.0	15.0	1.0	3.0	1.11	0.0
216	m35	MCI	69	2	0	1	5	4	0.0	4.0	0.0	1.0	0.36	0.0	4.0	0.0	0.0	0.32	0.0	4.0	0.0	0.0	0.32	0.0	4.0	0.0	0.0	0.45	0.0	16.0	0.0	2.0	1.04	0.0	15.0	1.0	0.0	0.47	0.0	16.0	0.0	1.0	0.5	0.0	15.0	1.0	3.0	1.11	0.0
217	m35	MCI	69	2	0	1	5	4	0.0	4.0	0.0	1.0	0.36	0.0	4.0	0.0	0.0	0.32	0.0	4.0	0.0	0.0	0.32	0.0	4.0	0.0	0.0	0.45	0.0	16.0	0.0	2.0	1.04	0.0	15.0	1.0	0.0	0.47	0.0	16.0	0.0	1.0	0.5	0.0	15.0	1.0	3.0	1.11	0.0
218	m35	MCI	69	2	0	1	5	4	0.0	4.0	0.0	1.0	0.36	0.0	4.0	0.0	0.0	0.32	0.0	4.0	0.0	0.0	0.32	0.0	4.0	0.0	0.0	0.45	0.0	16.0	0.0	2.0	1.04	0.0	15.0	1.0	0.0	0.47	0.0	16.0	0.0	1.0	0.5	0.0	15.0	1.0	3.0	1.11	0.0
219	m35	MCI	69	2	0	1	5	4	0.0	4.0	0.0	1.0	0.36	0.0	4.0	0.0	0.0	0.32	0.0	4.0	0.0	0.0	0.32	0.0	4.0	0.0	0.0	0.45	0.0	16.0	0.0	2.0	1.04	0.0	15.0	1.0	0.0	0.47	0.0	16.0	0.0	1.0	0.5	0.0	15.0	1.0	3.0	1.11	0.0
220	m35	MCI	69	2	0	1	5	4	0.0	4.0	0.0	1.0	0.36	0.0	4.0	0.0	0.0	0.32	0.0	4.0	0.0	0.0	0.32	0.0	4.0	0.0	0.0	0.45	0.0	16.0	0.0	2.0	1.04	0.0	15.0	1.0	0.0	0.47	0.0	16.0	0.0	1.0	0.5	0.0	15.0	1.0	3.0	1.11	0.0
221	m35	MCI	69	2	0	1	5	4	0.0	4.0	0.0	1.0	0.36	0.0	4.0	0.0	0.0	0.32	0.0	4.0	0.0	0.0	0.32	0.0	4.0	0.0	0.0	0.45	0.0	16.0	0.0	2.0	1.04	0.0	15.0	1.0	0.0	0.47	0.0	16.0	0.0	1.0	0.5	0.0	15.0	1.0	3.0	1.11	0.0
222	m35	MCI	69	2	0	1	5	4	0.0	4.0	0.0	1.0	0.36	0.0	4.0	0.0	0.0	0.32	0.0	4.0	0.0	0.0	0.32	0.0	4.0	0.0	0.0	0.45	0.0	16.0	0.0	2.0	1.04	0.0	15.0	1.0	0.0	0.47	0.0	16.0	0.0	1.0	0.5	0.0	15.0	1.0	3.0	1.11	0.0
223	m35	MCI	69	2	0	1	5	4	3.0	4.0	0.0	1.0	2.04	1.0	4.0	0.0	0.0	1.36	0.0	3.0	1.0	0.0	1.14	0.0	4.0	0.0	0.0	1.1	0.0	16.0	0.0	3.0	2.56	0.0	16.0	0.0	1.0	2.29	0.0	15.0	1.0	1.0	1.45	0.0	15.0	1.0	0.0	3.16	0.0
224	m35	MCI	69	2	0	1	5	4	3.0	4.0	0.0	1.0	2.04	1.0	4.0	0.0	0.0	1.36	0.0	3.0	1.0	0.0	1.14	0.0	4.0	0.0	0.0	1.1	0.0	16.0	0.0	3.0	2.56	0.0	16.0	0.0	1.0	2.29	0.0	15.0	1.0	1.0	1.45	0.0	15.0	1.0	0.0	3.16	0.0
225	m35	MCI	69	2	0	1	5	4	3.0	4.0	0.0	1.0	2.04	1.0	4.0	0.0	0.0	1.36	0.0	3.0	1.0	0.0	1.14	0.0	4.0	0.0	0.0	1.1	0.0	16.0	0.0	3.0	2.56	0.0	16.0	0.0	1.0	2.29	0.0	15.0	1.0	1.0	1.45	0.0	15.0	1.0	0.0	3.16	0.0
226	m35	MCI	69	2	0	1	5	4	3.0	4.0	0.0	1.0	2.04	1.0	4.0	0.0	0.0	1.36	0.0	3.0	1.0	0.0	1.14	0.0	4.0	0.0	0.0	1.1	0.0	16.0	0.0	3.0	2.56	0.0	16.0	0.0	1.0	2.29	0.0	15.0	1.0	1.0	1.45	0.0	15.0	1.0	0.0	3.16	0.0
227	m35	MCI	69	2	0	1	5	4	3.0	4.0	0.0	1.0	2.04	1.0	4.0	0.0	0.0	1.36	0.0	3.0	1.0	0.0	1.14	0.0	4.0	0.0	0.0	1.1	0.0	16.0	0.0	3.0	2.56	0.0	16.0	0.0	1.0	2.29	0.0	15.0	1.0	1.0	1.45	0.0	15.0	1.0	0.0	3.16	0.0
228	m35	MCI	69	2	0	1	5	4	3.0	4.0	0.0	1.0	2.04	1.0	4.0	0.0	0.0	1.36	0.0	3.0	1.0	0.0	1.14	0.0	4.0	0.0	0.0	1.1	0.0	16.0	0.0	3.0	2.56	0.0	16.0	0.0	1.0	2.29	0.0	15.0	1.0	1.0	1.45	0.0	15.0	1.0	0.0	3.16	0.0
229	m35	MCI	69	2	0	1	5	4	3.0	4.0	0.0	1.0	2.04	1.0	4.0	0.0	0.0	1.36	0.0	3.0	1.0	0.0	1.14	0.0	4.0	0.0	0.0	1.1	0.0	16.0	0.0	3.0	2.56	0.0	16.0	0.0	1.0	2.29	0.0	15.0	1.0	1.0	1.45	0.0	15.0	1.0	0.0	3.16	0.0
230	m35	MCI	69	2	0	1	5	4	3.0	4.0	0.0	1.0	2.04	1.0	4.0	0.0	0.0	1.36	0.0	3.0	1.0	0.0	1.14	0.0	4.0	0.0	0.0	1.1	0.0	16.0	0.0	3.0	2.56	0.0	16.0	0.0	1.0	2.29	0.0	15.0	1.0	1.0	1.45	0.0	15.0	1.0	0.0	3.16	0.0
235	m37	MCI	81	1	0	1	4	4	2.0	3.0	1.0	0.0	0.55	0.0	4.0	0.0	0.0	0.35	0.0	3.0	1.0	0.0	0.46	0.0	3.0	1.0	1.0	0.39	0.0	13.0	3.0	2.0	1.51	0.0	11.0	5.0	1.0	1.2	0.0	13.0	3.0	0.0	1.02	0.0	11.0	5.0	2.0	1.29	0.0
256	m40	MCI	69	1	0	1	4	3	0.0	3.0	1.0	0.0	1.32	0.0	3.0	1.0	0.0	0.53	0.0	4.0	0.0	0.0	0.45	0.0	4.0	0.0	0.0	0.45	0.0	10.0	6.0	1.0	2.31	0.0	13.0	3.0	0.0	1.53	0.0	14.0	2.0	3.0	1.36	0.0	11.0	5.0	0.0	2.22	0.0
53	e17	AD	86	2	0	1	4	2	3.86301369863	1.72602739726	2.27397260274	0.232876712329	1.01671232877	2.3698630137	2.87671232877	1.12328767123	0.0547945205479	0.875753424658	2.28767123288	2.69863013699	1.30136986301	0.164383561644	0.666849315068	2.19178082192	3.17808219178	0.821917808219	0.342465753425	0.724520547945	0.0	8.27397260274	7.72602739726	0.958904109589	1.42410958904	0.0	9.78082191781	6.21917808219	0.835616438356	1.27205479452	0.0	9.97260273973	6.02739726027	1.06849315068	1.24630136986	0.0	8.8904109589	7.1095890411	1.3698630137	1.51616438356	0.0
83	m05	AD	78	1	0	1	3	2	5.0	4.0	0.0	1.0	1.49	0.0	4.0	0.0	0.0	1.17	0.0	3.0	1.0	0.0	0.53	0.0	3.0	1.0	0.0	0.57	0.0	11.0	5.0	0.0	1.49	0.0	14.0	2.0	1.0	1.47	0.0	16.0	0.0	1.0	1.44	0.0	16.0	0.0	2.0	2.55	0.0
84	m05	AD	78	1	0	1	3	2	5.0	4.0	0.0	1.0	1.49	0.0	4.0	0.0	0.0	1.17	0.0	3.0	1.0	0.0	0.53	0.0	3.0	1.0	0.0	0.57	0.0	11.0	5.0	0.0	1.49	0.0	14.0	2.0	1.0	1.47	0.0	16.0	0.0	1.0	1.44	0.0	16.0	0.0	2.0	2.55	0.0
85	m05	AD	78	1	0	1	3	2	5.0	4.0	0.0	1.0	1.49	0.0	4.0	0.0	0.0	1.17	0.0	3.0	1.0	0.0	0.53	0.0	3.0	1.0	0.0	0.57	0.0	11.0	5.0	0.0	1.49	0.0	14.0	2.0	1.0	1.47	0.0	16.0	0.0	1.0	1.44	0.0	16.0	0.0	2.0	2.55	0.0
86	m05	AD	78	1	0	1	3	2	5.0	4.0	0.0	1.0	1.49	0.0	4.0	0.0	0.0	1.17	0.0	3.0	1.0	0.0	0.53	0.0	3.0	1.0	0.0	0.57	0.0	11.0	5.0	0.0	1.49	0.0	14.0	2.0	1.0	1.47	0.0	16.0	0.0	1.0	1.44	0.0	16.0	0.0	2.0	2.55	0.0
87	m05	AD	78	1	0	1	3	2	5.0	4.0	0.0	1.0	1.49	0.0	4.0	0.0	0.0	1.17	0.0	3.0	1.0	0.0	0.53	0.0	3.0	1.0	0.0	0.57	0.0	11.0	5.0	0.0	1.49	0.0	14.0	2.0	1.0	1.47	0.0	16.0	0.0	1.0	1.44	0.0	16.0	0.0	2.0	2.55	0.0
88	m05	AD	78	1	0	1	3	2	5.0	4.0	0.0	1.0	1.49	0.0	4.0	0.0	0.0	1.17	0.0	3.0	1.0	0.0	0.53	0.0	3.0	1.0	0.0	0.57	0.0	11.0	5.0	0.0	1.49	0.0	14.0	2.0	1.0	1.47	0.0	16.0	0.0	1.0	1.44	0.0	16.0	0.0	2.0	2.55	0.0
89	m05	AD	78	1	0	1	3	2	5.0	4.0	0.0	1.0	1.49	0.0	4.0	0.0	0.0	1.17	0.0	3.0	1.0	0.0	0.53	0.0	3.0	1.0	0.0	0.57	0.0	11.0	5.0	0.0	1.49	0.0	14.0	2.0	1.0	1.47	0.0	16.0	0.0	1.0	1.44	0.0	16.0	0.0	2.0	2.55	0.0
90	m05	AD	78	1	0	1	3	2	5.0	4.0	0.0	1.0	1.49	0.0	4.0	0.0	0.0	1.17	0.0	3.0	1.0	0.0	0.53	0.0	3.0	1.0	0.0	0.57	0.0	11.0	5.0	0.0	1.49	0.0	14.0	2.0	1.0	1.47	0.0	16.0	0.0	1.0	1.44	0.0	16.0	0.0	2.0	2.55	0.0
91	m05	AD	78	1	0	1	3	2	2.0	4.0	0.0	1.0	1.3	0.0	4.0	0.0	0.0	1.17	0.0	3.0	1.0	0.0	1.14	0.0	4.0	0.0	0.0	0.52	0.0	15.0	1.0	0.0	1.57	0.0	16.0	0.0	0.0	1.58	0.0	16.0	0.0	0.0	1.52	0.0	15.0	1.0	0.0	2.34	0.0
92	m05	AD	78	1	0	1	3	2	2.0	4.0	0.0	1.0	1.3	0.0	4.0	0.0	0.0	1.17	0.0	3.0	1.0	0.0	1.14	0.0	4.0	0.0	0.0	0.52	0.0	15.0	1.0	0.0	1.57	0.0	16.0	0.0	0.0	1.58	0.0	16.0	0.0	0.0	1.52	0.0	15.0	1.0	0.0	2.34	0.0
93	m05	AD	78	1	0	1	3	2	2.0	4.0	0.0	1.0	1.3	0.0	4.0	0.0	0.0	1.17	0.0	3.0	1.0	0.0	1.14	0.0	4.0	0.0	0.0	0.52	0.0	15.0	1.0	0.0	1.57	0.0	16.0	0.0	0.0	1.58	0.0	16.0	0.0	0.0	1.52	0.0	15.0	1.0	0.0	2.34	0.0
94	m05	AD	78	1	0	1	3	2	2.0	4.0	0.0	1.0	1.3	0.0	4.0	0.0	0.0	1.17	0.0	3.0	1.0	0.0	1.14	0.0	4.0	0.0	0.0	0.52	0.0	15.0	1.0	0.0	1.57	0.0	16.0	0.0	0.0	1.58	0.0	16.0	0.0	0.0	1.52	0.0	15.0	1.0	0.0	2.34	0.0
95	m05	AD	78	1	0	1	3	2	2.0	4.0	0.0	1.0	1.3	0.0	4.0	0.0	0.0	1.17	0.0	3.0	1.0	0.0	1.14	0.0	4.0	0.0	0.0	0.52	0.0	15.0	1.0	0.0	1.57	0.0	16.0	0.0	0.0	1.58	0.0	16.0	0.0	0.0	1.52	0.0	15.0	1.0	0.0	2.34	0.0
96	m05	AD	78	1	0	1	3	2	2.0	4.0	0.0	1.0	1.3	0.0	4.0	0.0	0.0	1.17	0.0	3.0	1.0	0.0	1.14	0.0	4.0	0.0	0.0	0.52	0.0	15.0	1.0	0.0	1.57	0.0	16.0	0.0	0.0	1.58	0.0	16.0	0.0	0.0	1.52	0.0	15.0	1.0	0.0	2.34	0.0
97	m05	AD	78	1	0	1	3	2	2.0	4.0	0.0	1.0	1.3	0.0	4.0	0.0	0.0	1.17	0.0	3.0	1.0	0.0	1.14	0.0	4.0	0.0	0.0	0.52	0.0	15.0	1.0	0.0	1.57	0.0	16.0	0.0	0.0	1.58	0.0	16.0	0.0	0.0	1.52	0.0	15.0	1.0	0.0	2.34	0.0
98	m05	AD	78	1	0	1	3	2	2.0	4.0	0.0	1.0	1.3	0.0	4.0	0.0	0.0	1.17	0.0	3.0	1.0	0.0	1.14	0.0	4.0	0.0	0.0	0.52	0.0	15.0	1.0	0.0	1.57	0.0	16.0	0.0	0.0	1.58	0.0	16.0	0.0	0.0	1.52	0.0	15.0	1.0	0.0	2.34	0.0
99	m06	AD	85	0	1	1	3	3	6.0	2.0	2.0	1.0	1.14	6.0	1.0	3.0	0.0	1.21	6.0	2.0	2.0	0.0	1.24	5.0	2.0	2.0	0.0	1.01	0.0	5.0	11.0	0.0	1.21	0.0	7.0	9.0	1.0	1.43	0.0	8.0	8.0	1.0	1.32	0.0	6.0	10.0	4.0	1.44	0.0
100	m06	AD	85	0	1	1	3	3	2.0	0.0	4.0	0.0	0.5	1.0	2.0	2.0	0.0	1.02	7.0	3.0	1.0	0.0	1.19	5.0	0.0	4.0	0.0	1.04	0.0	6.0	10.0	0.0	3.2	0.0	7.0	9.0	0.0	1.47	0.0	4.0	12.0	0.0	1.35	0.0	0.0	16.0	0.0	1.49	0.0
101	m06	AD	85	0	1	1	3	3	6.0	2.0	2.0	1.0	1.14	6.0	1.0	3.0	0.0	1.21	6.0	2.0	2.0	0.0	1.24	5.0	2.0	2.0	0.0	1.01	0.0	5.0	11.0	0.0	1.21	0.0	7.0	9.0	1.0	1.43	0.0	8.0	8.0	1.0	1.32	0.0	6.0	10.0	4.0	1.44	0.0
102	m06	AD	85	0	1	1	3	3	2.0	0.0	4.0	0.0	0.5	1.0	2.0	2.0	0.0	1.02	7.0	3.0	1.0	0.0	1.19	5.0	0.0	4.0	0.0	1.04	0.0	6.0	10.0	0.0	3.2	0.0	7.0	9.0	0.0	1.47	0.0	4.0	12.0	0.0	1.35	0.0	0.0	16.0	0.0	1.49	0.0
103	m07	AD	78	1	1	1	3	2	6.0	0.0	4.0	0.0	1.09	2.0	3.0	1.0	0.0	0.59	1.0	3.0	1.0	0.0	0.44	6.0	2.0	2.0	0.0	1.1	0.0	7.0	9.0	2.0	1.5	0.0	10.0	6.0	0.0	1.56	0.0	8.0	8.0	0.0	1.25	0.0	7.0	9.0	0.0	1.4	0.0
104	m07	AD	78	1	1	1	3	2	6.0	0.0	4.0	0.0	1.09	2.0	3.0	1.0	0.0	0.59	1.0	3.0	1.0	0.0	0.44	6.0	2.0	2.0	0.0	1.1	0.0	7.0	9.0	2.0	1.5	0.0	10.0	6.0	0.0	1.56	0.0	8.0	8.0	0.0	1.25	0.0	7.0	9.0	0.0	1.4	0.0
105	m07	AD	78	1	1	1	3	2	4.0	0.0	4.0	0.0	2.28	2.0	2.0	2.0	0.0	2.24	4.0	2.0	2.0	1.0	1.52	3.0	1.0	3.0	0.0	2.08	0.0	3.0	13.0	0.0	2.52	0.0	7.0	9.0	0.0	2.25	0.0	9.0	7.0	0.0	2.14	0.0	8.0	8.0	0.0	3.07	0.0
106	m07	AD	78	1	1	1	3	2	4.0	0.0	4.0	0.0	2.28	2.0	2.0	2.0	0.0	2.24	4.0	2.0	2.0	1.0	1.52	3.0	1.0	3.0	0.0	2.08	0.0	3.0	13.0	0.0	2.52	0.0	7.0	9.0	0.0	2.25	0.0	9.0	7.0	0.0	2.14	0.0	8.0	8.0	0.0	3.07	0.0
107	m08	AD	78	2	1	1	2	1	0.0	4.0	0.0	1.0	1.36	1.0	4.0	0.0	0.0	1.21	1.0	3.0	1.0	0.0	1.1	0.0	4.0	0.0	1.0	1.19	0.0	12.0	4.0	0.0	1.3	0.0	10.0	6.0	1.0	1.24	0.0	12.0	4.0	0.0	1.26	0.0	13.0	3.0	0.0	2.04	0.0
108	m08	AD	78	2	1	1	2	1	0.0	4.0	0.0	1.0	1.36	1.0	4.0	0.0	0.0	1.21	1.0	3.0	1.0	0.0	1.1	0.0	4.0	0.0	1.0	1.19	0.0	12.0	4.0	0.0	1.3	0.0	10.0	6.0	1.0	1.24	0.0	12.0	4.0	0.0	1.26	0.0	13.0	3.0	0.0	2.04	0.0
109	m08	AD	78	2	1	1	2	1	0.0	4.0	0.0	1.0	1.36	1.0	4.0	0.0	0.0	1.21	1.0	3.0	1.0	0.0	1.1	0.0	4.0	0.0	1.0	1.19	0.0	12.0	4.0	0.0	1.3	0.0	10.0	6.0	1.0	1.24	0.0	12.0	4.0	0.0	1.26	0.0	13.0	3.0	0.0	2.04	0.0
110	m08	AD	78	2	1	1	2	1	0.0	4.0	0.0	1.0	1.36	1.0	4.0	0.0	0.0	1.21	1.0	3.0	1.0	0.0	1.1	0.0	4.0	0.0	1.0	1.19	0.0	12.0	4.0	0.0	1.3	0.0	10.0	6.0	1.0	1.24	0.0	12.0	4.0	0.0	1.26	0.0	13.0	3.0	0.0	2.04	0.0
162	m25	AD	85	1	0	1	4	3	4.0	2.0	2.0	1.0	1.42	5.0	3.0	1.0	0.0	2.05	3.0	3.0	1.0	1.0	1.19	3.0	2.0	2.0	0.0	1.22	0.0	5.0	11.0	0.0	1.33	0.0	8.0	8.0	5.0	2.49	0.0	9.0	7.0	3.0	2.55	0.0	6.0	10.0	1.0	2.01	0.0
163	m25	AD	85	1	0	1	4	3	4.0	2.0	2.0	1.0	1.42	5.0	3.0	1.0	0.0	2.05	3.0	3.0	1.0	1.0	1.19	3.0	2.0	2.0	0.0	1.22	0.0	5.0	11.0	0.0	1.33	0.0	8.0	8.0	5.0	2.49	0.0	9.0	7.0	3.0	2.55	0.0	6.0	10.0	1.0	2.01	0.0
164	m25	AD	85	1	0	1	4	3	4.0	2.0	2.0	1.0	1.42	5.0	3.0	1.0	0.0	2.05	3.0	3.0	1.0	1.0	1.19	3.0	2.0	2.0	0.0	1.22	0.0	5.0	11.0	0.0	1.33	0.0	8.0	8.0	5.0	2.49	0.0	9.0	7.0	3.0	2.55	0.0	6.0	10.0	1.0	2.01	0.0
165	m25	AD	85	1	0	1	4	3	4.0	2.0	2.0	1.0	1.42	5.0	3.0	1.0	0.0	2.05	3.0	3.0	1.0	1.0	1.19	3.0	2.0	2.0	0.0	1.22	0.0	5.0	11.0	0.0	1.33	0.0	8.0	8.0	5.0	2.49	0.0	9.0	7.0	3.0	2.55	0.0	6.0	10.0	1.0	2.01	0.0
166	m25	AD	85	1	0	1	4	3	4.0	2.0	2.0	1.0	1.42	5.0	3.0	1.0	0.0	2.05	3.0	3.0	1.0	1.0	1.19	3.0	2.0	2.0	0.0	1.22	0.0	5.0	11.0	0.0	1.33	0.0	8.0	8.0	5.0	2.49	0.0	9.0	7.0	3.0	2.55	0.0	6.0	10.0	1.0	2.01	0.0
167	m25	AD	85	1	0	1	4	3	4.0	2.0	2.0	1.0	1.42	5.0	3.0	1.0	0.0	2.05	3.0	3.0	1.0	1.0	1.19	3.0	2.0	2.0	0.0	1.22	0.0	5.0	11.0	0.0	1.33	0.0	8.0	8.0	5.0	2.49	0.0	9.0	7.0	3.0	2.55	0.0	6.0	10.0	1.0	2.01	0.0
168	m25	AD	85	1	0	1	4	3	6.0	2.0	2.0	0.0	1.46	4.0	4.0	0.0	1.0	1.29	5.0	3.0	1.0	0.0	1.14	5.0	2.0	2.0	0.0	1.16	0.0	10.0	6.0	1.0	2.08	0.0	11.0	5.0	1.0	1.4	0.0	12.0	4.0	2.0	1.31	0.0	10.0	6.0	5.0	2.09	0.0
169	m25	AD	85	1	0	1	4	3	6.0	2.0	2.0	0.0	1.46	4.0	4.0	0.0	1.0	1.29	5.0	3.0	1.0	0.0	1.14	5.0	2.0	2.0	0.0	1.16	0.0	10.0	6.0	1.0	2.08	0.0	11.0	5.0	1.0	1.4	0.0	12.0	4.0	2.0	1.31	0.0	10.0	6.0	5.0	2.09	0.0
170	m25	AD	85	1	0	1	4	3	6.0	2.0	2.0	0.0	1.46	4.0	4.0	0.0	1.0	1.29	5.0	3.0	1.0	0.0	1.14	5.0	2.0	2.0	0.0	1.16	0.0	10.0	6.0	1.0	2.08	0.0	11.0	5.0	1.0	1.4	0.0	12.0	4.0	2.0	1.31	0.0	10.0	6.0	5.0	2.09	0.0
171	m25	AD	85	1	0	1	4	3	6.0	2.0	2.0	0.0	1.46	4.0	4.0	0.0	1.0	1.29	5.0	3.0	1.0	0.0	1.14	5.0	2.0	2.0	0.0	1.16	0.0	10.0	6.0	1.0	2.08	0.0	11.0	5.0	1.0	1.4	0.0	12.0	4.0	2.0	1.31	0.0	10.0	6.0	5.0	2.09	0.0
172	m25	AD	85	1	0	1	4	3	6.0	2.0	2.0	0.0	1.46	4.0	4.0	0.0	1.0	1.29	5.0	3.0	1.0	0.0	1.14	5.0	2.0	2.0	0.0	1.16	0.0	10.0	6.0	1.0	2.08	0.0	11.0	5.0	1.0	1.4	0.0	12.0	4.0	2.0	1.31	0.0	10.0	6.0	5.0	2.09	0.0
173	m25	AD	85	1	0	1	4	3	6.0	2.0	2.0	0.0	1.46	4.0	4.0	0.0	1.0	1.29	5.0	3.0	1.0	0.0	1.14	5.0	2.0	2.0	0.0	1.16	0.0	10.0	6.0	1.0	2.08	0.0	11.0	5.0	1.0	1.4	0.0	12.0	4.0	2.0	1.31	0.0	10.0	6.0	5.0	2.09	0.0
174	m25	AD	85	1	0	1	4	3	6.0	2.0	2.0	0.0	1.46	4.0	4.0	0.0	1.0	1.29	5.0	3.0	1.0	0.0	1.14	5.0	2.0	2.0	0.0	1.16	0.0	10.0	6.0	1.0	2.08	0.0	11.0	5.0	1.0	1.4	0.0	12.0	4.0	2.0	1.31	0.0	10.0	6.0	5.0	2.09	0.0
175	m25	AD	85	1	0	1	4	3	6.0	2.0	2.0	0.0	1.46	4.0	4.0	0.0	1.0	1.29	5.0	3.0	1.0	0.0	1.14	5.0	2.0	2.0	0.0	1.16	0.0	10.0	6.0	1.0	2.08	0.0	11.0	5.0	1.0	1.4	0.0	12.0	4.0	2.0	1.31	0.0	10.0	6.0	5.0	2.09	0.0
176	m25	AD	85	1	0	1	4	3	6.0	2.0	2.0	0.0	1.46	4.0	4.0	0.0	1.0	1.29	5.0	3.0	1.0	0.0	1.14	5.0	2.0	2.0	0.0	1.16	0.0	10.0	6.0	1.0	2.08	0.0	11.0	5.0	1.0	1.4	0.0	12.0	4.0	2.0	1.31	0.0	10.0	6.0	5.0	2.09	0.0
177	m25	AD	85	1	0	1	4	3	6.0	2.0	2.0	0.0	1.46	4.0	4.0	0.0	1.0	1.29	5.0	3.0	1.0	0.0	1.14	5.0	2.0	2.0	0.0	1.16	0.0	10.0	6.0	1.0	2.08	0.0	11.0	5.0	1.0	1.4	0.0	12.0	4.0	2.0	1.31	0.0	10.0	6.0	5.0	2.09	0.0
178	m25	AD	85	1	0	1	4	3	6.0	2.0	2.0	0.0	1.46	4.0	4.0	0.0	1.0	1.29	5.0	3.0	1.0	0.0	1.14	5.0	2.0	2.0	0.0	1.16	0.0	10.0	6.0	1.0	2.08	0.0	11.0	5.0	1.0	1.4	0.0	12.0	4.0	2.0	1.31	0.0	10.0	6.0	5.0	2.09	0.0
179	m25	AD	85	1	0	1	4	3	6.0	2.0	2.0	0.0	1.46	4.0	4.0	0.0	1.0	1.29	5.0	3.0	1.0	0.0	1.14	5.0	2.0	2.0	0.0	1.16	0.0	10.0	6.0	1.0	2.08	0.0	11.0	5.0	1.0	1.4	0.0	12.0	4.0	2.0	1.31	0.0	10.0	6.0	5.0	2.09	0.0
180	m25	AD	85	1	0	1	4	3	4.0	2.0	2.0	1.0	1.42	5.0	3.0	1.0	0.0	2.05	3.0	3.0	1.0	1.0	1.19	3.0	2.0	2.0	0.0	1.22	0.0	5.0	11.0	0.0	1.33	0.0	8.0	8.0	5.0	2.49	0.0	9.0	7.0	3.0	2.55	0.0	6.0	10.0	1.0	2.01	0.0
181	m25	AD	85	1	0	1	4	3	4.0	2.0	2.0	1.0	1.42	5.0	3.0	1.0	0.0	2.05	3.0	3.0	1.0	1.0	1.19	3.0	2.0	2.0	0.0	1.22	0.0	5.0	11.0	0.0	1.33	0.0	8.0	8.0	5.0	2.49	0.0	9.0	7.0	3.0	2.55	0.0	6.0	10.0	1.0	2.01	0.0
182	m25	AD	85	1	0	1	4	3	4.0	2.0	2.0	1.0	1.42	5.0	3.0	1.0	0.0	2.05	3.0	3.0	1.0	1.0	1.19	3.0	2.0	2.0	0.0	1.22	0.0	5.0	11.0	0.0	1.33	0.0	8.0	8.0	5.0	2.49	0.0	9.0	7.0	3.0	2.55	0.0	6.0	10.0	1.0	2.01	0.0
183	m25	AD	85	1	0	1	4	3	4.0	2.0	2.0	1.0	1.42	5.0	3.0	1.0	0.0	2.05	3.0	3.0	1.0	1.0	1.19	3.0	2.0	2.0	0.0	1.22	0.0	5.0	11.0	0.0	1.33	0.0	8.0	8.0	5.0	2.49	0.0	9.0	7.0	3.0	2.55	0.0	6.0	10.0	1.0	2.01	0.0
184	m25	AD	85	1	0	1	4	3	4.0	2.0	2.0	1.0	1.42	5.0	3.0	1.0	0.0	2.05	3.0	3.0	1.0	1.0	1.19	3.0	2.0	2.0	0.0	1.22	0.0	5.0	11.0	0.0	1.33	0.0	8.0	8.0	5.0	2.49	0.0	9.0	7.0	3.0	2.55	0.0	6.0	10.0	1.0	2.01	0.0
185	m25	AD	85	1	0	1	4	3	4.0	2.0	2.0	1.0	1.42	5.0	3.0	1.0	0.0	2.05	3.0	3.0	1.0	1.0	1.19	3.0	2.0	2.0	0.0	1.22	0.0	5.0	11.0	0.0	1.33	0.0	8.0	8.0	5.0	2.49	0.0	9.0	7.0	3.0	2.55	0.0	6.0	10.0	1.0	2.01	0.0
203	m33	AD	78	1	1	1	2	2	5.0	2.0	2.0	0.0	0.57	7.0	1.0	3.0	0.0	0.46	6.0	3.0	1.0	0.0	0.55	5.0	3.0	1.0	0.0	0.41	0.0	9.0	7.0	0.0	1.24	0.0	9.0	7.0	0.0	1.05	0.0	9.0	7.0	2.0	1.24	0.0	9.0	7.0	2.0	2.1	0.0
204	m33	AD	78	1	1	1	2	2	5.0	2.0	2.0	0.0	0.57	7.0	1.0	3.0	0.0	0.46	6.0	3.0	1.0	0.0	0.55	5.0	3.0	1.0	0.0	0.41	0.0	9.0	7.0	0.0	1.24	0.0	9.0	7.0	0.0	1.05	0.0	9.0	7.0	2.0	1.24	0.0	9.0	7.0	2.0	2.1	0.0
205	m33	AD	78	1	1	1	2	2	9.0	3.0	1.0	0.0	1.19	9.0	2.0	2.0	0.0	1.09	8.0	3.0	1.0	0.0	1.11	8.0	3.0	1.0	0.0	0.53	0.0	10.0	6.0	3.0	2.06	0.0	12.0	4.0	0.0	1.48	0.0	12.0	4.0	0.0	1.22	0.0	8.0	8.0	0.0	1.49	0.0
206	m33	AD	78	1	1	1	2	2	9.0	3.0	1.0	0.0	1.19	9.0	2.0	2.0	0.0	1.09	8.0	3.0	1.0	0.0	1.11	8.0	3.0	1.0	0.0	0.53	0.0	10.0	6.0	3.0	2.06	0.0	12.0	4.0	0.0	1.48	0.0	12.0	4.0	0.0	1.22	0.0	8.0	8.0	0.0	1.49	0.0
278	v01	AD	88	2	0	1	4	3	2.0	4.0	0.0	0.0	1.05	0.0	4.0	0.0	0.0	0.42	0.0	4.0	0.0	0.0	0.43	0.0	4.0	0.0	0.0	0.46	0.0	14.0	2.0	2.0	1.22	0.0	15.0	1.0	1.0	1.08	0.0	15.0	1.0	2.0	1.05	0.0	14.0	2.0	3.0	1.25	0.0
279	v01	AD	88	2	0	1	4	3	2.0	4.0	0.0	0.0	1.05	0.0	4.0	0.0	0.0	0.42	0.0	4.0	0.0	0.0	0.43	0.0	4.0	0.0	0.0	0.46	0.0	14.0	2.0	2.0	1.22	0.0	15.0	1.0	1.0	1.08	0.0	15.0	1.0	2.0	1.05	0.0	14.0	2.0	3.0	1.25	0.0
280	v01	AD	88	2	0	1	4	3	2.0	4.0	0.0	0.0	1.05	0.0	4.0	0.0	0.0	0.42	0.0	4.0	0.0	0.0	0.43	0.0	4.0	0.0	0.0	0.46	0.0	14.0	2.0	2.0	1.22	0.0	15.0	1.0	1.0	1.08	0.0	15.0	1.0	2.0	1.05	0.0	14.0	2.0	3.0	1.25	0.0
281	v01	AD	88	2	0	1	4	3	2.0	4.0	0.0	0.0	1.05	0.0	4.0	0.0	0.0	0.42	0.0	4.0	0.0	0.0	0.43	0.0	4.0	0.0	0.0	0.46	0.0	14.0	2.0	2.0	1.22	0.0	15.0	1.0	1.0	1.08	0.0	15.0	1.0	2.0	1.05	0.0	14.0	2.0	3.0	1.25	0.0
282	v01	AD	88	2	0	1	4	3	2.0	4.0	0.0	0.0	1.05	0.0	4.0	0.0	0.0	0.42	0.0	4.0	0.0	0.0	0.43	0.0	4.0	0.0	0.0	0.46	0.0	14.0	2.0	2.0	1.22	0.0	15.0	1.0	1.0	1.08	0.0	15.0	1.0	2.0	1.05	0.0	14.0	2.0	3.0	1.25	0.0
283	v01	AD	88	2	0	1	4	3	2.0	4.0	0.0	0.0	1.05	0.0	4.0	0.0	0.0	0.42	0.0	4.0	0.0	0.0	0.43	0.0	4.0	0.0	0.0	0.46	0.0	14.0	2.0	2.0	1.22	0.0	15.0	1.0	1.0	1.08	0.0	15.0	1.0	2.0	1.05	0.0	14.0	2.0	3.0	1.25	0.0
284	v01	AD	88	2	0	1	4	3	2.0	4.0	0.0	0.0	1.05	0.0	4.0	0.0	0.0	0.42	0.0	4.0	0.0	0.0	0.43	0.0	4.0	0.0	0.0	0.46	0.0	14.0	2.0	2.0	1.22	0.0	15.0	1.0	1.0	1.08	0.0	15.0	1.0	2.0	1.05	0.0	14.0	2.0	3.0	1.25	0.0
285	v01	AD	88	2	0	1	4	3	2.0	4.0	0.0	0.0	1.05	0.0	4.0	0.0	0.0	0.42	0.0	4.0	0.0	0.0	0.43	0.0	4.0	0.0	0.0	0.46	0.0	14.0	2.0	2.0	1.22	0.0	15.0	1.0	1.0	1.08	0.0	15.0	1.0	2.0	1.05	0.0	14.0	2.0	3.0	1.25	0.0
286	v01	AD	88	2	0	1	4	3	1.0	2.0	2.0	0.0	1.19	0.0	4.0	0.0	0.0	0.46	2.0	2.0	2.0	0.0	0.43	0.0	3.0	1.0	0.0	0.46	0.0	7.0	9.0	0.0	1.18	0.0	11.0	5.0	0.0	1.32	0.0	10.0	6.0	0.0	1.09	0.0	10.0	6.0	1.0	1.4	0.0
287	v01	AD	88	2	0	1	4	3	1.0	2.0	2.0	0.0	1.19	0.0	4.0	0.0	0.0	0.46	2.0	2.0	2.0	0.0	0.43	0.0	3.0	1.0	0.0	0.46	0.0	7.0	9.0	0.0	1.18	0.0	11.0	5.0	0.0	1.32	0.0	10.0	6.0	0.0	1.09	0.0	10.0	6.0	1.0	1.4	0.0
288	v01	AD	88	2	0	1	4	3	1.0	2.0	2.0	0.0	1.19	0.0	4.0	0.0	0.0	0.46	2.0	2.0	2.0	0.0	0.43	0.0	3.0	1.0	0.0	0.46	0.0	7.0	9.0	0.0	1.18	0.0	11.0	5.0	0.0	1.32	0.0	10.0	6.0	0.0	1.09	0.0	10.0	6.0	1.0	1.4	0.0
289	v01	AD	88	2	0	1	4	3	1.0	2.0	2.0	0.0	1.19	0.0	4.0	0.0	0.0	0.46	2.0	2.0	2.0	0.0	0.43	0.0	3.0	1.0	0.0	0.46	0.0	7.0	9.0	0.0	1.18	0.0	11.0	5.0	0.0	1.32	0.0	10.0	6.0	0.0	1.09	0.0	10.0	6.0	1.0	1.4	0.0
290	v01	AD	88	2	0	1	4	3	1.0	2.0	2.0	0.0	1.19	0.0	4.0	0.0	0.0	0.46	2.0	2.0	2.0	0.0	0.43	0.0	3.0	1.0	0.0	0.46	0.0	7.0	9.0	0.0	1.18	0.0	11.0	5.0	0.0	1.32	0.0	10.0	6.0	0.0	1.09	0.0	10.0	6.0	1.0	1.4	0.0
291	v01	AD	88	2	0	1	4	3	1.0	2.0	2.0	0.0	1.19	0.0	4.0	0.0	0.0	0.46	2.0	2.0	2.0	0.0	0.43	0.0	3.0	1.0	0.0	0.46	0.0	7.0	9.0	0.0	1.18	0.0	11.0	5.0	0.0	1.32	0.0	10.0	6.0	0.0	1.09	0.0	10.0	6.0	1.0	1.4	0.0
292	v01	AD	88	2	0	1	4	3	1.0	2.0	2.0	0.0	1.19	0.0	4.0	0.0	0.0	0.46	2.0	2.0	2.0	0.0	0.43	0.0	3.0	1.0	0.0	0.46	0.0	7.0	9.0	0.0	1.18	0.0	11.0	5.0	0.0	1.32	0.0	10.0	6.0	0.0	1.09	0.0	10.0	6.0	1.0	1.4	0.0
293	v01	AD	88	2	0	1	4	3	1.0	2.0	2.0	0.0	1.19	0.0	4.0	0.0	0.0	0.46	2.0	2.0	2.0	0.0	0.43	0.0	3.0	1.0	0.0	0.46	0.0	7.0	9.0	0.0	1.18	0.0	11.0	5.0	0.0	1.32	0.0	10.0	6.0	0.0	1.09	0.0	10.0	6.0	1.0	1.4	0.0
294	v02	AD	70	2	1	1	4	4	2.0	1.0	3.0	0.0	0.55	0.0	4.0	0.0	0.0	0.56	0.0	3.0	1.0	0.0	0.3	0.0	3.0	1.0	0.0	0.4	0.0	7.0	9.0	1.0	1.01	0.0	7.0	9.0	0.0	1.11	0.0	9.0	7.0	2.0	0.55	0.0	12.0	4.0	1.0	1.51	0.0
295	v02	AD	70	2	1	1	4	4	2.0	1.0	3.0	0.0	0.55	0.0	4.0	0.0	0.0	0.56	0.0	3.0	1.0	0.0	0.3	0.0	3.0	1.0	0.0	0.4	0.0	7.0	9.0	1.0	1.01	0.0	7.0	9.0	0.0	1.11	0.0	9.0	7.0	2.0	0.55	0.0	12.0	4.0	1.0	1.51	0.0
296	v02	AD	70	2	1	1	4	4	2.0	1.0	3.0	0.0	0.55	0.0	4.0	0.0	0.0	0.56	0.0	3.0	1.0	0.0	0.3	0.0	3.0	1.0	0.0	0.4	0.0	7.0	9.0	1.0	1.01	0.0	7.0	9.0	0.0	1.11	0.0	9.0	7.0	2.0	0.55	0.0	12.0	4.0	1.0	1.51	0.0
297	v02	AD	70	2	1	1	4	4	2.0	1.0	3.0	0.0	0.55	0.0	4.0	0.0	0.0	0.56	0.0	3.0	1.0	0.0	0.3	0.0	3.0	1.0	0.0	0.4	0.0	7.0	9.0	1.0	1.01	0.0	7.0	9.0	0.0	1.11	0.0	9.0	7.0	2.0	0.55	0.0	12.0	4.0	1.0	1.51	0.0
298	v02	AD	70	2	1	1	4	4	2.0	3.0	1.0	0.0	1.01	0.0	4.0	0.0	0.0	0.42	0.0	3.0	1.0	1.0	0.44	0.0	3.0	1.0	0.0	0.4	0.0	9.0	7.0	0.0	1.04	0.0	10.0	6.0	0.0	1.09	0.0	11.0	5.0	0.0	1.14	0.0	9.0	7.0	0.0	1.05	0.0
299	v02	AD	70	2	1	1	4	4	2.0	3.0	1.0	0.0	1.01	0.0	4.0	0.0	0.0	0.42	0.0	3.0	1.0	1.0	0.44	0.0	3.0	1.0	0.0	0.4	0.0	9.0	7.0	0.0	1.04	0.0	10.0	6.0	0.0	1.09	0.0	11.0	5.0	0.0	1.14	0.0	9.0	7.0	0.0	1.05	0.0
300	v02	AD	70	2	1	1	4	4	2.0	3.0	1.0	0.0	1.01	0.0	4.0	0.0	0.0	0.42	0.0	3.0	1.0	1.0	0.44	0.0	3.0	1.0	0.0	0.4	0.0	9.0	7.0	0.0	1.04	0.0	10.0	6.0	0.0	1.09	0.0	11.0	5.0	0.0	1.14	0.0	9.0	7.0	0.0	1.05	0.0
301	v02	AD	70	2	1	1	4	4	2.0	3.0	1.0	0.0	1.01	0.0	4.0	0.0	0.0	0.42	0.0	3.0	1.0	1.0	0.44	0.0	3.0	1.0	0.0	0.4	0.0	9.0	7.0	0.0	1.04	0.0	10.0	6.0	0.0	1.09	0.0	11.0	5.0	0.0	1.14	0.0	9.0	7.0	0.0	1.05	0.0
302	v02	AD	70	2	1	1	4	4	2.0	3.0	1.0	0.0	1.01	0.0	4.0	0.0	0.0	0.42	0.0	3.0	1.0	1.0	0.44	0.0	3.0	1.0	0.0	0.4	0.0	9.0	7.0	0.0	1.04	0.0	10.0	6.0	0.0	1.09	0.0	11.0	5.0	0.0	1.14	0.0	9.0	7.0	0.0	1.05	0.0
303	v02	AD	70	2	1	1	4	4	2.0	3.0	1.0	0.0	1.01	0.0	4.0	0.0	0.0	0.42	0.0	3.0	1.0	1.0	0.44	0.0	3.0	1.0	0.0	0.4	0.0	9.0	7.0	0.0	1.04	0.0	10.0	6.0	0.0	1.09	0.0	11.0	5.0	0.0	1.14	0.0	9.0	7.0	0.0	1.05	0.0
304	v02	AD	70	2	1	1	4	4	2.0	3.0	1.0	0.0	1.01	0.0	4.0	0.0	0.0	0.42	0.0	3.0	1.0	1.0	0.44	0.0	3.0	1.0	0.0	0.4	0.0	9.0	7.0	0.0	1.04	0.0	10.0	6.0	0.0	1.09	0.0	11.0	5.0	0.0	1.14	0.0	9.0	7.0	0.0	1.05	0.0
305	v02	AD	70	2	1	1	4	4	2.0	3.0	1.0	0.0	1.01	0.0	4.0	0.0	0.0	0.42	0.0	3.0	1.0	1.0	0.44	0.0	3.0	1.0	0.0	0.4	0.0	9.0	7.0	0.0	1.04	0.0	10.0	6.0	0.0	1.09	0.0	11.0	5.0	0.0	1.14	0.0	9.0	7.0	0.0	1.05	0.0
306	v02	AD	70	2	1	1	4	4	2.0	1.0	3.0	0.0	0.55	0.0	4.0	0.0	0.0	0.56	0.0	3.0	1.0	0.0	0.3	0.0	3.0	1.0	0.0	0.4	0.0	7.0	9.0	1.0	1.01	0.0	7.0	9.0	0.0	1.11	0.0	9.0	7.0	2.0	0.55	0.0	12.0	4.0	1.0	1.51	0.0
307	v02	AD	70	2	1	1	4	4	2.0	1.0	3.0	0.0	0.55	0.0	4.0	0.0	0.0	0.56	0.0	3.0	1.0	0.0	0.3	0.0	3.0	1.0	0.0	0.4	0.0	7.0	9.0	1.0	1.01	0.0	7.0	9.0	0.0	1.11	0.0	9.0	7.0	2.0	0.55	0.0	12.0	4.0	1.0	1.51	0.0
308	v02	AD	70	2	1	1	4	4	2.0	1.0	3.0	0.0	0.55	0.0	4.0	0.0	0.0	0.56	0.0	3.0	1.0	0.0	0.3	0.0	3.0	1.0	0.0	0.4	0.0	7.0	9.0	1.0	1.01	0.0	7.0	9.0	0.0	1.11	0.0	9.0	7.0	2.0	0.55	0.0	12.0	4.0	1.0	1.51	0.0
309	v02	AD	70	2	1	1	4	4	2.0	1.0	3.0	0.0	0.55	0.0	4.0	0.0	0.0	0.56	0.0	3.0	1.0	0.0	0.3	0.0	3.0	1.0	0.0	0.4	0.0	7.0	9.0	1.0	1.01	0.0	7.0	9.0	0.0	1.11	0.0	9.0	7.0	2.0	0.55	0.0	12.0	4.0	1.0	1.51	0.0
310	v03	AD	76	6	1	0	3	4	4.0	0.0	4.0	0.0	0.43	0.0	0.0	4.0	0.0	0.42	0.0	1.0	3.0	0.0	0.46	0.0	4.0	0.0	0.0	0.43	0.0	3.0	13.0	0.0	1.18	0.0	5.0	11.0	0.0	1.24	0.0	4.0	12.0	1.0	1.01	0.0	3.0	13.0	0.0	1.2	0.0
311	v03	AD	76	6	1	0	3	4	4.0	0.0	4.0	0.0	0.43	0.0	0.0	4.0	0.0	0.42	0.0	1.0	3.0	0.0	0.46	0.0	4.0	0.0	0.0	0.43	0.0	3.0	13.0	0.0	1.18	0.0	5.0	11.0	0.0	1.24	0.0	4.0	12.0	1.0	1.01	0.0	3.0	13.0	0.0	1.2	0.0
312	v03	AD	76	6	1	0	3	4	4.0	0.0	4.0	0.0	0.43	0.0	0.0	4.0	0.0	0.42	0.0	1.0	3.0	0.0	0.46	0.0	4.0	0.0	0.0	0.43	0.0	3.0	13.0	0.0	1.18	0.0	5.0	11.0	0.0	1.24	0.0	4.0	12.0	1.0	1.01	0.0	3.0	13.0	0.0	1.2	0.0
313	v03	AD	76	6	1	0	3	4	4.0	0.0	4.0	0.0	0.43	0.0	0.0	4.0	0.0	0.42	0.0	1.0	3.0	0.0	0.46	0.0	4.0	0.0	0.0	0.43	0.0	3.0	13.0	0.0	1.18	0.0	5.0	11.0	0.0	1.24	0.0	4.0	12.0	1.0	1.01	0.0	3.0	13.0	0.0	1.2	0.0
314	v03	AD	76	6	1	0	3	4	4.0	0.0	4.0	0.0	0.43	0.0	0.0	4.0	0.0	0.42	0.0	1.0	3.0	0.0	0.46	0.0	4.0	0.0	0.0	0.43	0.0	3.0	13.0	0.0	1.18	0.0	5.0	11.0	0.0	1.24	0.0	4.0	12.0	1.0	1.01	0.0	3.0	13.0	0.0	1.2	0.0
315	v03	AD	76	6	1	0	3	4	4.0	0.0	4.0	0.0	0.43	0.0	0.0	4.0	0.0	0.42	0.0	1.0	3.0	0.0	0.46	0.0	4.0	0.0	0.0	0.43	0.0	3.0	13.0	0.0	1.18	0.0	5.0	11.0	0.0	1.24	0.0	4.0	12.0	1.0	1.01	0.0	3.0	13.0	0.0	1.2	0.0
316	v03	AD	76	6	1	0	3	4	4.0	0.0	4.0	0.0	0.43	0.0	0.0	4.0	0.0	0.42	0.0	1.0	3.0	0.0	0.46	0.0	4.0	0.0	0.0	0.43	0.0	3.0	13.0	0.0	1.18	0.0	5.0	11.0	0.0	1.24	0.0	4.0	12.0	1.0	1.01	0.0	3.0	13.0	0.0	1.2	0.0
317	v03	AD	76	6	1	0	3	4	4.0	0.0	4.0	0.0	0.43	0.0	0.0	4.0	0.0	0.42	0.0	1.0	3.0	0.0	0.46	0.0	4.0	0.0	0.0	0.43	0.0	3.0	13.0	0.0	1.18	0.0	5.0	11.0	0.0	1.24	0.0	4.0	12.0	1.0	1.01	0.0	3.0	13.0	0.0	1.2	0.0
318	v03	AD	76	6	1	0	3	4	4.0	0.0	4.0	0.0	0.4	0.0	1.0	3.0	0.0	0.44	0.0	2.0	2.0	0.0	0.36	0.0	3.0	1.0	1.0	0.44	0.0	3.0	13.0	0.0	1.2	0.0	12.0	4.0	0.0	1.48	0.0	11.0	5.0	2.0	2.14	0.0	7.0	9.0	1.0	1.51	0.0
319	v03	AD	76	6	1	0	3	4	4.0	0.0	4.0	0.0	0.4	0.0	1.0	3.0	0.0	0.44	0.0	2.0	2.0	0.0	0.36	0.0	3.0	1.0	1.0	0.44	0.0	3.0	13.0	0.0	1.2	0.0	12.0	4.0	0.0	1.48	0.0	11.0	5.0	2.0	2.14	0.0	7.0	9.0	1.0	1.51	0.0
320	v03	AD	76	6	1	0	3	4	4.0	0.0	4.0	0.0	0.4	0.0	1.0	3.0	0.0	0.44	0.0	2.0	2.0	0.0	0.36	0.0	3.0	1.0	1.0	0.44	0.0	3.0	13.0	0.0	1.2	0.0	12.0	4.0	0.0	1.48	0.0	11.0	5.0	2.0	2.14	0.0	7.0	9.0	1.0	1.51	0.0
321	v03	AD	76	6	1	0	3	4	4.0	0.0	4.0	0.0	0.4	0.0	1.0	3.0	0.0	0.44	0.0	2.0	2.0	0.0	0.36	0.0	3.0	1.0	1.0	0.44	0.0	3.0	13.0	0.0	1.2	0.0	12.0	4.0	0.0	1.48	0.0	11.0	5.0	2.0	2.14	0.0	7.0	9.0	1.0	1.51	0.0
322	v03	AD	76	6	1	0	3	4	4.0	0.0	4.0	0.0	0.4	0.0	1.0	3.0	0.0	0.44	0.0	2.0	2.0	0.0	0.36	0.0	3.0	1.0	1.0	0.44	0.0	3.0	13.0	0.0	1.2	0.0	12.0	4.0	0.0	1.48	0.0	11.0	5.0	2.0	2.14	0.0	7.0	9.0	1.0	1.51	0.0
323	v03	AD	76	6	1	0	3	4	4.0	0.0	4.0	0.0	0.4	0.0	1.0	3.0	0.0	0.44	0.0	2.0	2.0	0.0	0.36	0.0	3.0	1.0	1.0	0.44	0.0	3.0	13.0	0.0	1.2	0.0	12.0	4.0	0.0	1.48	0.0	11.0	5.0	2.0	2.14	0.0	7.0	9.0	1.0	1.51	0.0
324	v03	AD	76	6	1	0	3	4	4.0	0.0	4.0	0.0	0.4	0.0	1.0	3.0	0.0	0.44	0.0	2.0	2.0	0.0	0.36	0.0	3.0	1.0	1.0	0.44	0.0	3.0	13.0	0.0	1.2	0.0	12.0	4.0	0.0	1.48	0.0	11.0	5.0	2.0	2.14	0.0	7.0	9.0	1.0	1.51	0.0
325	v03	AD	76	6	1	0	3	4	4.0	0.0	4.0	0.0	0.4	0.0	1.0	3.0	0.0	0.44	0.0	2.0	2.0	0.0	0.36	0.0	3.0	1.0	1.0	0.44	0.0	3.0	13.0	0.0	1.2	0.0	12.0	4.0	0.0	1.48	0.0	11.0	5.0	2.0	2.14	0.0	7.0	9.0	1.0	1.51	0.0
326	v04	AD	73	2	1	0	4	2	0.0	0.0	4.0	0.0	1.06	0.0	2.0	2.0	0.0	1.13	0.0	3.0	1.0	0.0	0.41	0.0	4.0	0.0	0.0	0.45	0.0	5.0	11.0	0.0	1.03	0.0	5.0	11.0	0.0	1.01	0.0	5.0	11.0	0.0	1.01	0.0	5.0	11.0	0.0	1.34	0.0
327	v04	AD	73	2	1	0	4	2	0.0	0.0	4.0	0.0	1.06	0.0	2.0	2.0	0.0	1.13	0.0	3.0	1.0	0.0	0.41	0.0	4.0	0.0	0.0	0.45	0.0	5.0	11.0	0.0	1.03	0.0	5.0	11.0	0.0	1.01	0.0	5.0	11.0	0.0	1.01	0.0	5.0	11.0	0.0	1.34	0.0
328	v04	AD	73	2	1	0	4	2	0.0	0.0	4.0	0.0	1.06	0.0	2.0	2.0	0.0	1.13	0.0	3.0	1.0	0.0	0.41	0.0	4.0	0.0	0.0	0.45	0.0	5.0	11.0	0.0	1.03	0.0	5.0	11.0	0.0	1.01	0.0	5.0	11.0	0.0	1.01	0.0	5.0	11.0	0.0	1.34	0.0
329	v04	AD	73	2	1	0	4	2	0.0	0.0	4.0	0.0	1.06	0.0	2.0	2.0	0.0	1.13	0.0	3.0	1.0	0.0	0.41	0.0	4.0	0.0	0.0	0.45	0.0	5.0	11.0	0.0	1.03	0.0	5.0	11.0	0.0	1.01	0.0	5.0	11.0	0.0	1.01	0.0	5.0	11.0	0.0	1.34	0.0
330	v04	AD	73	2	1	0	4	2	1.0	1.0	3.0	0.0	1.02	1.0	2.0	2.0	0.0	1.05	2.0	2.0	2.0	0.0	0.44	0.0	4.0	0.0	1.0	0.53	0.0	4.0	12.0	0.0	1.17	0.0	5.0	11.0	1.0	1.06	0.0	7.0	9.0	0.0	1.09	0.0	5.0	11.0	0.0	1.39	0.0
331	v04	AD	73	2	1	0	4	2	1.0	1.0	3.0	0.0	1.02	1.0	2.0	2.0	0.0	1.05	2.0	2.0	2.0	0.0	0.44	0.0	4.0	0.0	1.0	0.53	0.0	4.0	12.0	0.0	1.17	0.0	5.0	11.0	1.0	1.06	0.0	7.0	9.0	0.0	1.09	0.0	5.0	11.0	0.0	1.39	0.0
332	v04	AD	73	2	1	0	4	2	1.0	1.0	3.0	0.0	1.02	1.0	2.0	2.0	0.0	1.05	2.0	2.0	2.0	0.0	0.44	0.0	4.0	0.0	1.0	0.53	0.0	4.0	12.0	0.0	1.17	0.0	5.0	11.0	1.0	1.06	0.0	7.0	9.0	0.0	1.09	0.0	5.0	11.0	0.0	1.39	0.0
333	v04	AD	73	2	1	0	4	2	1.0	1.0	3.0	0.0	1.02	1.0	2.0	2.0	0.0	1.05	2.0	2.0	2.0	0.0	0.44	0.0	4.0	0.0	1.0	0.53	0.0	4.0	12.0	0.0	1.17	0.0	5.0	11.0	1.0	1.06	0.0	7.0	9.0	0.0	1.09	0.0	5.0	11.0	0.0	1.39	0.0
334	v04	AD	73	2	1	0	4	2	0.0	0.0	4.0	0.0	1.06	0.0	2.0	2.0	0.0	1.13	0.0	3.0	1.0	0.0	0.41	0.0	4.0	0.0	0.0	0.45	0.0	5.0	11.0	0.0	1.03	0.0	5.0	11.0	0.0	1.01	0.0	5.0	11.0	0.0	1.01	0.0	5.0	11.0	0.0	1.34	0.0
335	v04	AD	73	2	1	0	4	2	0.0	0.0	4.0	0.0	1.06	0.0	2.0	2.0	0.0	1.13	0.0	3.0	1.0	0.0	0.41	0.0	4.0	0.0	0.0	0.45	0.0	5.0	11.0	0.0	1.03	0.0	5.0	11.0	0.0	1.01	0.0	5.0	11.0	0.0	1.01	0.0	5.0	11.0	0.0	1.34	0.0
336	v04	AD	73	2	1	0	4	2	0.0	0.0	4.0	0.0	1.06	0.0	2.0	2.0	0.0	1.13	0.0	3.0	1.0	0.0	0.41	0.0	4.0	0.0	0.0	0.45	0.0	5.0	11.0	0.0	1.03	0.0	5.0	11.0	0.0	1.01	0.0	5.0	11.0	0.0	1.01	0.0	5.0	11.0	0.0	1.34	0.0
337	v04	AD	73	2	1	0	4	2	0.0	0.0	4.0	0.0	1.06	0.0	2.0	2.0	0.0	1.13	0.0	3.0	1.0	0.0	0.41	0.0	4.0	0.0	0.0	0.45	0.0	5.0	11.0	0.0	1.03	0.0	5.0	11.0	0.0	1.01	0.0	5.0	11.0	0.0	1.01	0.0	5.0	11.0	0.0	1.34	0.0
338	v04	AD	73	2	1	0	4	2	1.0	1.0	3.0	0.0	1.02	1.0	2.0	2.0	0.0	1.05	2.0	2.0	2.0	0.0	0.44	0.0	4.0	0.0	1.0	0.53	0.0	4.0	12.0	0.0	1.17	0.0	5.0	11.0	1.0	1.06	0.0	7.0	9.0	0.0	1.09	0.0	5.0	11.0	0.0	1.39	0.0
339	v04	AD	73	2	1	0	4	2	1.0	1.0	3.0	0.0	1.02	1.0	2.0	2.0	0.0	1.05	2.0	2.0	2.0	0.0	0.44	0.0	4.0	0.0	1.0	0.53	0.0	4.0	12.0	0.0	1.17	0.0	5.0	11.0	1.0	1.06	0.0	7.0	9.0	0.0	1.09	0.0	5.0	11.0	0.0	1.39	0.0
340	v04	AD	73	2	1	0	4	2	1.0	1.0	3.0	0.0	1.02	1.0	2.0	2.0	0.0	1.05	2.0	2.0	2.0	0.0	0.44	0.0	4.0	0.0	1.0	0.53	0.0	4.0	12.0	0.0	1.17	0.0	5.0	11.0	1.0	1.06	0.0	7.0	9.0	0.0	1.09	0.0	5.0	11.0	0.0	1.39	0.0
341	v04	AD	73	2	1	0	4	2	1.0	1.0	3.0	0.0	1.02	1.0	2.0	2.0	0.0	1.05	2.0	2.0	2.0	0.0	0.44	0.0	4.0	0.0	1.0	0.53	0.0	4.0	12.0	0.0	1.17	0.0	5.0	11.0	1.0	1.06	0.0	7.0	9.0	0.0	1.09	0.0	5.0	11.0	0.0	1.39	0.0
342	v05	AD	81	1	1	1	3	3	5.0	1.0	3.0	0.0	1.04	4.0	2.0	2.0	0.0	0.55	5.0	3.0	1.0	0.0	0.59	4.0	3.0	1.0	0.0	1.0	0.0	6.0	10.0	0.0	1.35	0.0	7.0	9.0	0.0	1.19	0.0	8.0	8.0	0.0	0.56	0.0	8.0	8.0	1.0	1.33	0.0
343	v05	AD	81	1	1	1	3	3	5.0	1.0	3.0	0.0	1.04	4.0	2.0	2.0	0.0	0.55	5.0	3.0	1.0	0.0	0.59	4.0	3.0	1.0	0.0	1.0	0.0	6.0	10.0	0.0	1.35	0.0	7.0	9.0	0.0	1.19	0.0	8.0	8.0	0.0	0.56	0.0	8.0	8.0	1.0	1.33	0.0
344	v05	AD	81	1	1	1	3	3	5.0	1.0	3.0	0.0	1.04	4.0	2.0	2.0	0.0	0.55	5.0	3.0	1.0	0.0	0.59	4.0	3.0	1.0	0.0	1.0	0.0	6.0	10.0	0.0	1.35	0.0	7.0	9.0	0.0	1.19	0.0	8.0	8.0	0.0	0.56	0.0	8.0	8.0	1.0	1.33	0.0
345	v05	AD	81	1	1	1	3	3	5.0	1.0	3.0	0.0	1.04	4.0	2.0	2.0	0.0	0.55	5.0	3.0	1.0	0.0	0.59	4.0	3.0	1.0	0.0	1.0	0.0	6.0	10.0	0.0	1.35	0.0	7.0	9.0	0.0	1.19	0.0	8.0	8.0	0.0	0.56	0.0	8.0	8.0	1.0	1.33	0.0
346	v05	AD	81	1	1	1	3	3	2.0	0.0	4.0	0.0	1.13	1.0	1.0	3.0	0.0	1.16	0.0	3.0	1.0	0.0	0.42	1.0	3.0	1.0	1.0	0.44	0.0	3.0	13.0	0.0	1.1	0.0	5.0	11.0	1.0	1.23	0.0	5.0	11.0	1.0	1.14	0.0	2.0	14.0	0.0	1.1	0.0
347	v05	AD	81	1	1	1	3	3	2.0	0.0	4.0	0.0	1.13	1.0	1.0	3.0	0.0	1.16	0.0	3.0	1.0	0.0	0.42	1.0	3.0	1.0	1.0	0.44	0.0	3.0	13.0	0.0	1.1	0.0	5.0	11.0	1.0	1.23	0.0	5.0	11.0	1.0	1.14	0.0	2.0	14.0	0.0	1.1	0.0
348	v05	AD	81	1	1	1	3	3	2.0	0.0	4.0	0.0	1.13	1.0	1.0	3.0	0.0	1.16	0.0	3.0	1.0	0.0	0.42	1.0	3.0	1.0	1.0	0.44	0.0	3.0	13.0	0.0	1.1	0.0	5.0	11.0	1.0	1.23	0.0	5.0	11.0	1.0	1.14	0.0	2.0	14.0	0.0	1.1	0.0
349	v05	AD	81	1	1	1	3	3	2.0	0.0	4.0	0.0	1.13	1.0	1.0	3.0	0.0	1.16	0.0	3.0	1.0	0.0	0.42	1.0	3.0	1.0	1.0	0.44	0.0	3.0	13.0	0.0	1.1	0.0	5.0	11.0	1.0	1.23	0.0	5.0	11.0	1.0	1.14	0.0	2.0	14.0	0.0	1.1	0.0
350	v05	AD	81	1	1	1	3	3	2.0	0.0	4.0	0.0	1.13	1.0	1.0	3.0	0.0	1.16	0.0	3.0	1.0	0.0	0.42	1.0	3.0	1.0	1.0	0.44	0.0	3.0	13.0	0.0	1.1	0.0	5.0	11.0	1.0	1.23	0.0	5.0	11.0	1.0	1.14	0.0	2.0	14.0	0.0	1.1	0.0
351	v05	AD	81	1	1	1	3	3	2.0	0.0	4.0	0.0	1.13	1.0	1.0	3.0	0.0	1.16	0.0	3.0	1.0	0.0	0.42	1.0	3.0	1.0	1.0	0.44	0.0	3.0	13.0	0.0	1.1	0.0	5.0	11.0	1.0	1.23	0.0	5.0	11.0	1.0	1.14	0.0	2.0	14.0	0.0	1.1	0.0
352	v05	AD	81	1	1	1	3	3	2.0	0.0	4.0	0.0	1.13	1.0	1.0	3.0	0.0	1.16	0.0	3.0	1.0	0.0	0.42	1.0	3.0	1.0	1.0	0.44	0.0	3.0	13.0	0.0	1.1	0.0	5.0	11.0	1.0	1.23	0.0	5.0	11.0	1.0	1.14	0.0	2.0	14.0	0.0	1.1	0.0
353	v05	AD	81	1	1	1	3	3	2.0	0.0	4.0	0.0	1.13	1.0	1.0	3.0	0.0	1.16	0.0	3.0	1.0	0.0	0.42	1.0	3.0	1.0	1.0	0.44	0.0	3.0	13.0	0.0	1.1	0.0	5.0	11.0	1.0	1.23	0.0	5.0	11.0	1.0	1.14	0.0	2.0	14.0	0.0	1.1	0.0
354	v05	AD	81	1	1	1	3	3	5.0	1.0	3.0	0.0	1.04	4.0	2.0	2.0	0.0	0.55	5.0	3.0	1.0	0.0	0.59	4.0	3.0	1.0	0.0	1.0	0.0	6.0	10.0	0.0	1.35	0.0	7.0	9.0	0.0	1.19	0.0	8.0	8.0	0.0	0.56	0.0	8.0	8.0	1.0	1.33	0.0
355	v05	AD	81	1	1	1	3	3	5.0	1.0	3.0	0.0	1.04	4.0	2.0	2.0	0.0	0.55	5.0	3.0	1.0	0.0	0.59	4.0	3.0	1.0	0.0	1.0	0.0	6.0	10.0	0.0	1.35	0.0	7.0	9.0	0.0	1.19	0.0	8.0	8.0	0.0	0.56	0.0	8.0	8.0	1.0	1.33	0.0
356	v05	AD	81	1	1	1	3	3	5.0	1.0	3.0	0.0	1.04	4.0	2.0	2.0	0.0	0.55	5.0	3.0	1.0	0.0	0.59	4.0	3.0	1.0	0.0	1.0	0.0	6.0	10.0	0.0	1.35	0.0	7.0	9.0	0.0	1.19	0.0	8.0	8.0	0.0	0.56	0.0	8.0	8.0	1.0	1.33	0.0
357	v05	AD	81	1	1	1	3	3	5.0	1.0	3.0	0.0	1.04	4.0	2.0	2.0	0.0	0.55	5.0	3.0	1.0	0.0	0.59	4.0	3.0	1.0	0.0	1.0	0.0	6.0	10.0	0.0	1.35	0.0	7.0	9.0	0.0	1.19	0.0	8.0	8.0	0.0	0.56	0.0	8.0	8.0	1.0	1.33	0.0
358	v06	AD	74	1	1	1	4	4	6.0	2.0	2.0	0.0	0.52	8.0	2.0	2.0	0.0	0.58	2.0	2.0	2.0	0.0	1.03	5.0	3.0	1.0	0.0	1.0	0.0	8.0	8.0	1.0	1.44	0.0	9.0	7.0	1.0	1.18	0.0	9.0	7.0	0.0	1.15	0.0	9.0	7.0	0.0	1.4	0.0
359	v06	AD	74	1	1	1	4	4	6.0	2.0	2.0	0.0	0.52	8.0	2.0	2.0	0.0	0.58	2.0	2.0	2.0	0.0	1.03	5.0	3.0	1.0	0.0	1.0	0.0	8.0	8.0	1.0	1.44	0.0	9.0	7.0	1.0	1.18	0.0	9.0	7.0	0.0	1.15	0.0	9.0	7.0	0.0	1.4	0.0
360	v06	AD	74	1	1	1	4	4	6.0	2.0	2.0	0.0	0.52	8.0	2.0	2.0	0.0	0.58	2.0	2.0	2.0	0.0	1.03	5.0	3.0	1.0	0.0	1.0	0.0	8.0	8.0	1.0	1.44	0.0	9.0	7.0	1.0	1.18	0.0	9.0	7.0	0.0	1.15	0.0	9.0	7.0	0.0	1.4	0.0
361	v06	AD	74	1	1	1	4	4	6.0	2.0	2.0	0.0	0.52	8.0	2.0	2.0	0.0	0.58	2.0	2.0	2.0	0.0	1.03	5.0	3.0	1.0	0.0	1.0	0.0	8.0	8.0	1.0	1.44	0.0	9.0	7.0	1.0	1.18	0.0	9.0	7.0	0.0	1.15	0.0	9.0	7.0	0.0	1.4	0.0
362	v06	AD	74	1	1	1	4	4	6.0	2.0	2.0	0.0	0.52	8.0	2.0	2.0	0.0	0.58	2.0	2.0	2.0	0.0	1.03	5.0	3.0	1.0	0.0	1.0	0.0	8.0	8.0	1.0	1.44	0.0	9.0	7.0	1.0	1.18	0.0	9.0	7.0	0.0	1.15	0.0	9.0	7.0	0.0	1.4	0.0
363	v06	AD	74	1	1	1	4	4	6.0	2.0	2.0	0.0	0.52	8.0	2.0	2.0	0.0	0.58	2.0	2.0	2.0	0.0	1.03	5.0	3.0	1.0	0.0	1.0	0.0	8.0	8.0	1.0	1.44	0.0	9.0	7.0	1.0	1.18	0.0	9.0	7.0	0.0	1.15	0.0	9.0	7.0	0.0	1.4	0.0
364	v06	AD	74	1	1	1	4	4	6.0	2.0	2.0	0.0	0.52	8.0	2.0	2.0	0.0	0.58	2.0	2.0	2.0	0.0	1.03	5.0	3.0	1.0	0.0	1.0	0.0	8.0	8.0	1.0	1.44	0.0	9.0	7.0	1.0	1.18	0.0	9.0	7.0	0.0	1.15	0.0	9.0	7.0	0.0	1.4	0.0
365	v06	AD	74	1	1	1	4	4	6.0	2.0	2.0	0.0	0.52	8.0	2.0	2.0	0.0	0.58	2.0	2.0	2.0	0.0	1.03	5.0	3.0	1.0	0.0	1.0	0.0	8.0	8.0	1.0	1.44	0.0	9.0	7.0	1.0	1.18	0.0	9.0	7.0	0.0	1.15	0.0	9.0	7.0	0.0	1.4	0.0
366	v06	AD	74	1	1	1	4	4	0.0	1.0	3.0	0.0	1.31	1.0	3.0	1.0	0.0	1.37	0.0	2.0	2.0	0.0	0.43	0.0	3.0	1.0	0.0	0.41	0.0	7.0	9.0	0.0	1.41	0.0	8.0	8.0	0.0	1.22	0.0	9.0	7.0	0.0	1.11	0.0	8.0	8.0	2.0	2.0	0.0
367	v06	AD	74	1	1	1	4	4	0.0	1.0	3.0	0.0	1.31	1.0	3.0	1.0	0.0	1.37	0.0	2.0	2.0	0.0	0.43	0.0	3.0	1.0	0.0	0.41	0.0	7.0	9.0	0.0	1.41	0.0	8.0	8.0	0.0	1.22	0.0	9.0	7.0	0.0	1.11	0.0	8.0	8.0	2.0	2.0	0.0
368	v06	AD	74	1	1	1	4	4	0.0	1.0	3.0	0.0	1.31	1.0	3.0	1.0	0.0	1.37	0.0	2.0	2.0	0.0	0.43	0.0	3.0	1.0	0.0	0.41	0.0	7.0	9.0	0.0	1.41	0.0	8.0	8.0	0.0	1.22	0.0	9.0	7.0	0.0	1.11	0.0	8.0	8.0	2.0	2.0	0.0
369	v06	AD	74	1	1	1	4	4	0.0	1.0	3.0	0.0	1.31	1.0	3.0	1.0	0.0	1.37	0.0	2.0	2.0	0.0	0.43	0.0	3.0	1.0	0.0	0.41	0.0	7.0	9.0	0.0	1.41	0.0	8.0	8.0	0.0	1.22	0.0	9.0	7.0	0.0	1.11	0.0	8.0	8.0	2.0	2.0	0.0
370	v06	AD	74	1	1	1	4	4	0.0	1.0	3.0	0.0	1.31	1.0	3.0	1.0	0.0	1.37	0.0	2.0	2.0	0.0	0.43	0.0	3.0	1.0	0.0	0.41	0.0	7.0	9.0	0.0	1.41	0.0	8.0	8.0	0.0	1.22	0.0	9.0	7.0	0.0	1.11	0.0	8.0	8.0	2.0	2.0	0.0
371	v06	AD	74	1	1	1	4	4	0.0	1.0	3.0	0.0	1.31	1.0	3.0	1.0	0.0	1.37	0.0	2.0	2.0	0.0	0.43	0.0	3.0	1.0	0.0	0.41	0.0	7.0	9.0	0.0	1.41	0.0	8.0	8.0	0.0	1.22	0.0	9.0	7.0	0.0	1.11	0.0	8.0	8.0	2.0	2.0	0.0
372	v06	AD	74	1	1	1	4	4	0.0	1.0	3.0	0.0	1.31	1.0	3.0	1.0	0.0	1.37	0.0	2.0	2.0	0.0	0.43	0.0	3.0	1.0	0.0	0.41	0.0	7.0	9.0	0.0	1.41	0.0	8.0	8.0	0.0	1.22	0.0	9.0	7.0	0.0	1.11	0.0	8.0	8.0	2.0	2.0	0.0
373	v06	AD	74	1	1	1	4	4	0.0	1.0	3.0	0.0	1.31	1.0	3.0	1.0	0.0	1.37	0.0	2.0	2.0	0.0	0.43	0.0	3.0	1.0	0.0	0.41	0.0	7.0	9.0	0.0	1.41	0.0	8.0	8.0	0.0	1.22	0.0	9.0	7.0	0.0	1.11	0.0	8.0	8.0	2.0	2.0	0.0
374	v07	AD	78	2	0	1	5	3	12.0	3.0	1.0	0.0	1.08	7.0	3.0	1.0	0.0	1.02	9.0	3.0	1.0	1.0	0.58	8.0	4.0	0.0	2.0	1.07	0.0	11.0	5.0	2.0	1.1	0.0	12.0	4.0	0.0	1.26	0.0	12.0	4.0	4.0	1.31	0.0	9.0	7.0	0.0	1.35	0.0
375	v07	AD	78	2	0	1	5	3	12.0	3.0	1.0	0.0	1.08	7.0	3.0	1.0	0.0	1.02	9.0	3.0	1.0	1.0	0.58	8.0	4.0	0.0	2.0	1.07	0.0	11.0	5.0	2.0	1.1	0.0	12.0	4.0	0.0	1.26	0.0	12.0	4.0	4.0	1.31	0.0	9.0	7.0	0.0	1.35	0.0
376	v07	AD	78	2	0	1	5	3	12.0	3.0	1.0	0.0	1.08	7.0	3.0	1.0	0.0	1.02	9.0	3.0	1.0	1.0	0.58	8.0	4.0	0.0	2.0	1.07	0.0	11.0	5.0	2.0	1.1	0.0	12.0	4.0	0.0	1.26	0.0	12.0	4.0	4.0	1.31	0.0	9.0	7.0	0.0	1.35	0.0
377	v07	AD	78	2	0	1	5	3	12.0	3.0	1.0	0.0	1.08	7.0	3.0	1.0	0.0	1.02	9.0	3.0	1.0	1.0	0.58	8.0	4.0	0.0	2.0	1.07	0.0	11.0	5.0	2.0	1.1	0.0	12.0	4.0	0.0	1.26	0.0	12.0	4.0	4.0	1.31	0.0	9.0	7.0	0.0	1.35	0.0
378	v07	AD	78	2	0	1	5	3	12.0	3.0	1.0	0.0	1.08	7.0	3.0	1.0	0.0	1.02	9.0	3.0	1.0	1.0	0.58	8.0	4.0	0.0	2.0	1.07	0.0	11.0	5.0	2.0	1.1	0.0	12.0	4.0	0.0	1.26	0.0	12.0	4.0	4.0	1.31	0.0	9.0	7.0	0.0	1.35	0.0
379	v07	AD	78	2	0	1	5	3	12.0	3.0	1.0	0.0	1.08	7.0	3.0	1.0	0.0	1.02	9.0	3.0	1.0	1.0	0.58	8.0	4.0	0.0	2.0	1.07	0.0	11.0	5.0	2.0	1.1	0.0	12.0	4.0	0.0	1.26	0.0	12.0	4.0	4.0	1.31	0.0	9.0	7.0	0.0	1.35	0.0
380	v07	AD	78	2	0	1	5	3	12.0	3.0	1.0	0.0	1.08	7.0	3.0	1.0	0.0	1.02	9.0	3.0	1.0	1.0	0.58	8.0	4.0	0.0	2.0	1.07	0.0	11.0	5.0	2.0	1.1	0.0	12.0	4.0	0.0	1.26	0.0	12.0	4.0	4.0	1.31	0.0	9.0	7.0	0.0	1.35	0.0
381	v07	AD	78	2	0	1	5	3	12.0	3.0	1.0	0.0	1.08	7.0	3.0	1.0	0.0	1.02	9.0	3.0	1.0	1.0	0.58	8.0	4.0	0.0	2.0	1.07	0.0	11.0	5.0	2.0	1.1	0.0	12.0	4.0	0.0	1.26	0.0	12.0	4.0	4.0	1.31	0.0	9.0	7.0	0.0	1.35	0.0
382	v07	AD	78	2	0	1	5	3	7.0	1.0	3.0	0.0	1.07	2.0	4.0	0.0	0.0	1.09	2.0	3.0	1.0	0.0	0.49	1.0	3.0	1.0	2.0	1.03	0.0	7.0	9.0	6.0	1.22	0.0	10.0	6.0	2.0	1.17	0.0	11.0	5.0	0.0	1.28	0.0	9.0	7.0	1.0	1.43	0.0
383	v07	AD	78	2	0	1	5	3	7.0	1.0	3.0	0.0	1.07	2.0	4.0	0.0	0.0	1.09	2.0	3.0	1.0	0.0	0.49	1.0	3.0	1.0	2.0	1.03	0.0	7.0	9.0	6.0	1.22	0.0	10.0	6.0	2.0	1.17	0.0	11.0	5.0	0.0	1.28	0.0	9.0	7.0	1.0	1.43	0.0
384	v07	AD	78	2	0	1	5	3	7.0	1.0	3.0	0.0	1.07	2.0	4.0	0.0	0.0	1.09	2.0	3.0	1.0	0.0	0.49	1.0	3.0	1.0	2.0	1.03	0.0	7.0	9.0	6.0	1.22	0.0	10.0	6.0	2.0	1.17	0.0	11.0	5.0	0.0	1.28	0.0	9.0	7.0	1.0	1.43	0.0
385	v07	AD	78	2	0	1	5	3	7.0	1.0	3.0	0.0	1.07	2.0	4.0	0.0	0.0	1.09	2.0	3.0	1.0	0.0	0.49	1.0	3.0	1.0	2.0	1.03	0.0	7.0	9.0	6.0	1.22	0.0	10.0	6.0	2.0	1.17	0.0	11.0	5.0	0.0	1.28	0.0	9.0	7.0	1.0	1.43	0.0
386	v07	AD	78	2	0	1	5	3	7.0	1.0	3.0	0.0	1.07	2.0	4.0	0.0	0.0	1.09	2.0	3.0	1.0	0.0	0.49	1.0	3.0	1.0	2.0	1.03	0.0	7.0	9.0	6.0	1.22	0.0	10.0	6.0	2.0	1.17	0.0	11.0	5.0	0.0	1.28	0.0	9.0	7.0	1.0	1.43	0.0
387	v07	AD	78	2	0	1	5	3	7.0	1.0	3.0	0.0	1.07	2.0	4.0	0.0	0.0	1.09	2.0	3.0	1.0	0.0	0.49	1.0	3.0	1.0	2.0	1.03	0.0	7.0	9.0	6.0	1.22	0.0	10.0	6.0	2.0	1.17	0.0	11.0	5.0	0.0	1.28	0.0	9.0	7.0	1.0	1.43	0.0
388	v07	AD	78	2	0	1	5	3	7.0	1.0	3.0	0.0	1.07	2.0	4.0	0.0	0.0	1.09	2.0	3.0	1.0	0.0	0.49	1.0	3.0	1.0	2.0	1.03	0.0	7.0	9.0	6.0	1.22	0.0	10.0	6.0	2.0	1.17	0.0	11.0	5.0	0.0	1.28	0.0	9.0	7.0	1.0	1.43	0.0
389	v07	AD	78	2	0	1	5	3	7.0	1.0	3.0	0.0	1.07	2.0	4.0	0.0	0.0	1.09	2.0	3.0	1.0	0.0	0.49	1.0	3.0	1.0	2.0	1.03	0.0	7.0	9.0	6.0	1.22	0.0	10.0	6.0	2.0	1.17	0.0	11.0	5.0	0.0	1.28	0.0	9.0	7.0	1.0	1.43	0.0
390	v08	AD	84	2	0	1	3	4	1.0	2.0	2.0	0.0	0.47	0.0	4.0	0.0	0.0	0.39	0.0	3.0	1.0	0.0	0.48	0.0	4.0	0.0	0.0	0.37	0.0	12.0	4.0	2.0	2.06	0.0	14.0	2.0	1.0	1.03	0.0	15.0	1.0	3.0	1.27	0.0	14.0	2.0	0.0	1.44	0.0
391	v08	AD	84	2	0	1	3	4	1.0	2.0	2.0	0.0	0.47	0.0	4.0	0.0	0.0	0.39	0.0	3.0	1.0	0.0	0.48	0.0	4.0	0.0	0.0	0.37	0.0	12.0	4.0	2.0	2.06	0.0	14.0	2.0	1.0	1.03	0.0	15.0	1.0	3.0	1.27	0.0	14.0	2.0	0.0	1.44	0.0
392	v08	AD	84	2	0	1	3	4	1.0	2.0	2.0	0.0	0.47	0.0	4.0	0.0	0.0	0.39	0.0	3.0	1.0	0.0	0.48	0.0	4.0	0.0	0.0	0.37	0.0	12.0	4.0	2.0	2.06	0.0	14.0	2.0	1.0	1.03	0.0	15.0	1.0	3.0	1.27	0.0	14.0	2.0	0.0	1.44	0.0
393	v08	AD	84	2	0	1	3	4	1.0	2.0	2.0	0.0	0.47	0.0	4.0	0.0	0.0	0.39	0.0	3.0	1.0	0.0	0.48	0.0	4.0	0.0	0.0	0.37	0.0	12.0	4.0	2.0	2.06	0.0	14.0	2.0	1.0	1.03	0.0	15.0	1.0	3.0	1.27	0.0	14.0	2.0	0.0	1.44	0.0
394	v08	AD	84	2	0	1	3	4	1.0	2.0	2.0	0.0	0.47	0.0	4.0	0.0	0.0	0.39	0.0	3.0	1.0	0.0	0.48	0.0	4.0	0.0	0.0	0.37	0.0	12.0	4.0	2.0	2.06	0.0	14.0	2.0	1.0	1.03	0.0	15.0	1.0	3.0	1.27	0.0	14.0	2.0	0.0	1.44	0.0
395	v08	AD	84	2	0	1	3	4	1.0	2.0	2.0	0.0	0.47	0.0	4.0	0.0	0.0	0.39	0.0	3.0	1.0	0.0	0.48	0.0	4.0	0.0	0.0	0.37	0.0	12.0	4.0	2.0	2.06	0.0	14.0	2.0	1.0	1.03	0.0	15.0	1.0	3.0	1.27	0.0	14.0	2.0	0.0	1.44	0.0
396	v08	AD	84	2	0	1	3	4	1.0	2.0	2.0	0.0	0.47	0.0	4.0	0.0	0.0	0.39	0.0	3.0	1.0	0.0	0.48	0.0	4.0	0.0	0.0	0.37	0.0	12.0	4.0	2.0	2.06	0.0	14.0	2.0	1.0	1.03	0.0	15.0	1.0	3.0	1.27	0.0	14.0	2.0	0.0	1.44	0.0
397	v08	AD	84	2	0	1	3	4	1.0	2.0	2.0	0.0	0.47	0.0	4.0	0.0	0.0	0.39	0.0	3.0	1.0	0.0	0.48	0.0	4.0	0.0	0.0	0.37	0.0	12.0	4.0	2.0	2.06	0.0	14.0	2.0	1.0	1.03	0.0	15.0	1.0	3.0	1.27	0.0	14.0	2.0	0.0	1.44	0.0
398	v08	AD	84	2	0	1	3	4	0.0	4.0	0.0	0.0	1.01	3.0	4.0	0.0	0.0	1.11	7.0	1.0	3.0	0.0	1.01	0.0	3.0	1.0	0.0	1.14	0.0	14.0	2.0	0.0	1.42	0.0	14.0	2.0	1.0	1.14	0.0	14.0	2.0	1.0	1.09	0.0	14.0	2.0	1.0	1.58	0.0
399	v08	AD	84	2	0	1	3	4	0.0	4.0	0.0	0.0	1.01	3.0	4.0	0.0	0.0	1.11	7.0	1.0	3.0	0.0	1.01	0.0	3.0	1.0	0.0	1.14	0.0	14.0	2.0	0.0	1.42	0.0	14.0	2.0	1.0	1.14	0.0	14.0	2.0	1.0	1.09	0.0	14.0	2.0	1.0	1.58	0.0
400	v08	AD	84	2	0	1	3	4	0.0	4.0	0.0	0.0	1.01	3.0	4.0	0.0	0.0	1.11	7.0	1.0	3.0	0.0	1.01	0.0	3.0	1.0	0.0	1.14	0.0	14.0	2.0	0.0	1.42	0.0	14.0	2.0	1.0	1.14	0.0	14.0	2.0	1.0	1.09	0.0	14.0	2.0	1.0	1.58	0.0
401	v08	AD	84	2	0	1	3	4	0.0	4.0	0.0	0.0	1.01	3.0	4.0	0.0	0.0	1.11	7.0	1.0	3.0	0.0	1.01	0.0	3.0	1.0	0.0	1.14	0.0	14.0	2.0	0.0	1.42	0.0	14.0	2.0	1.0	1.14	0.0	14.0	2.0	1.0	1.09	0.0	14.0	2.0	1.0	1.58	0.0
402	v08	AD	84	2	0	1	3	4	0.0	4.0	0.0	0.0	1.01	3.0	4.0	0.0	0.0	1.11	7.0	1.0	3.0	0.0	1.01	0.0	3.0	1.0	0.0	1.14	0.0	14.0	2.0	0.0	1.42	0.0	14.0	2.0	1.0	1.14	0.0	14.0	2.0	1.0	1.09	0.0	14.0	2.0	1.0	1.58	0.0
403	v08	AD	84	2	0	1	3	4	0.0	4.0	0.0	0.0	1.01	3.0	4.0	0.0	0.0	1.11	7.0	1.0	3.0	0.0	1.01	0.0	3.0	1.0	0.0	1.14	0.0	14.0	2.0	0.0	1.42	0.0	14.0	2.0	1.0	1.14	0.0	14.0	2.0	1.0	1.09	0.0	14.0	2.0	1.0	1.58	0.0
404	v08	AD	84	2	0	1	3	4	0.0	4.0	0.0	0.0	1.01	3.0	4.0	0.0	0.0	1.11	7.0	1.0	3.0	0.0	1.01	0.0	3.0	1.0	0.0	1.14	0.0	14.0	2.0	0.0	1.42	0.0	14.0	2.0	1.0	1.14	0.0	14.0	2.0	1.0	1.09	0.0	14.0	2.0	1.0	1.58	0.0
405	v08	AD	84	2	0	1	3	4	0.0	4.0	0.0	0.0	1.01	3.0	4.0	0.0	0.0	1.11	7.0	1.0	3.0	0.0	1.01	0.0	3.0	1.0	0.0	1.14	0.0	14.0	2.0	0.0	1.42	0.0	14.0	2.0	1.0	1.14	0.0	14.0	2.0	1.0	1.09	0.0	14.0	2.0	1.0	1.58	0.0
406	v09	AD	76	2	1	1	2	2	1.0	3.0	1.0	0.0	0.42	5.0	4.0	0.0	0.0	0.48	0.0	3.0	1.0	0.0	0.38	1.0	4.0	0.0	2.0	0.53	0.0	10.0	6.0	1.0	1.11	0.0	11.0	5.0	1.0	0.56	0.0	9.0	7.0	0.0	1.04	0.0	8.0	8.0	0.0	1.17	0.0
407	v09	AD	76	2	1	1	2	2	1.0	3.0	1.0	0.0	0.42	5.0	4.0	0.0	0.0	0.48	0.0	3.0	1.0	0.0	0.38	1.0	4.0	0.0	2.0	0.53	0.0	10.0	6.0	1.0	1.11	0.0	11.0	5.0	1.0	0.56	0.0	9.0	7.0	0.0	1.04	0.0	8.0	8.0	0.0	1.17	0.0
408	v09	AD	76	2	1	1	2	2	3.0	1.0	3.0	0.0	1.18	3.0	3.0	1.0	1.0	1.11	0.0	3.0	1.0	0.0	0.5	1.0	3.0	1.0	1.0	1.09	0.0	3.0	13.0	0.0	1.13	0.0	8.0	8.0	1.0	1.18	0.0	8.0	8.0	0.0	1.19	0.0	6.0	10.0	1.0	1.24	0.0
409	v09	AD	76	2	1	1	2	2	3.0	1.0	3.0	0.0	1.18	3.0	3.0	1.0	1.0	1.11	0.0	3.0	1.0	0.0	0.5	1.0	3.0	1.0	1.0	1.09	0.0	3.0	13.0	0.0	1.13	0.0	8.0	8.0	1.0	1.18	0.0	8.0	8.0	0.0	1.19	0.0	6.0	10.0	1.0	1.24	0.0
410	v09	AD	76	2	1	1	2	2	3.0	1.0	3.0	0.0	1.18	3.0	3.0	1.0	1.0	1.11	0.0	3.0	1.0	0.0	0.5	1.0	3.0	1.0	1.0	1.09	0.0	3.0	13.0	0.0	1.13	0.0	8.0	8.0	1.0	1.18	0.0	8.0	8.0	0.0	1.19	0.0	6.0	10.0	1.0	1.24	0.0
411	v09	AD	76	2	1	1	2	2	3.0	1.0	3.0	0.0	1.18	3.0	3.0	1.0	1.0	1.11	0.0	3.0	1.0	0.0	0.5	1.0	3.0	1.0	1.0	1.09	0.0	3.0	13.0	0.0	1.13	0.0	8.0	8.0	1.0	1.18	0.0	8.0	8.0	0.0	1.19	0.0	6.0	10.0	1.0	1.24	0.0
412	v09	AD	76	2	1	1	2	2	1.0	3.0	1.0	0.0	0.42	5.0	4.0	0.0	0.0	0.48	0.0	3.0	1.0	0.0	0.38	1.0	4.0	0.0	2.0	0.53	0.0	10.0	6.0	1.0	1.11	0.0	11.0	5.0	1.0	0.56	0.0	9.0	7.0	0.0	1.04	0.0	8.0	8.0	0.0	1.17	0.0
413	v09	AD	76	2	1	1	2	2	1.0	3.0	1.0	0.0	0.42	5.0	4.0	0.0	0.0	0.48	0.0	3.0	1.0	0.0	0.38	1.0	4.0	0.0	2.0	0.53	0.0	10.0	6.0	1.0	1.11	0.0	11.0	5.0	1.0	0.56	0.0	9.0	7.0	0.0	1.04	0.0	8.0	8.0	0.0	1.17	0.0
414	v10	AD	72	2	0	1	3	4	3.0	2.0	2.0	1.0	1.14	2.0	2.0	2.0	0.0	0.48	1.0	3.0	1.0	0.0	0.47	1.0	4.0	0.0	0.0	1.03	0.0	11.0	5.0	2.0	1.36	0.0	10.0	6.0	3.0	1.37	0.0	10.0	6.0	2.0	1.36	0.0	7.0	9.0	1.0	1.39	0.0
415	v10	AD	72	2	0	1	3	4	3.0	2.0	2.0	1.0	1.14	2.0	2.0	2.0	0.0	0.48	1.0	3.0	1.0	0.0	0.47	1.0	4.0	0.0	0.0	1.03	0.0	11.0	5.0	2.0	1.36	0.0	10.0	6.0	3.0	1.37	0.0	10.0	6.0	2.0	1.36	0.0	7.0	9.0	1.0	1.39	0.0
416	v10	AD	72	2	0	1	3	4	3.0	2.0	2.0	1.0	1.14	2.0	2.0	2.0	0.0	0.48	1.0	3.0	1.0	0.0	0.47	1.0	4.0	0.0	0.0	1.03	0.0	11.0	5.0	2.0	1.36	0.0	10.0	6.0	3.0	1.37	0.0	10.0	6.0	2.0	1.36	0.0	7.0	9.0	1.0	1.39	0.0
417	v10	AD	72	2	0	1	3	4	3.0	2.0	2.0	1.0	1.14	2.0	2.0	2.0	0.0	0.48	1.0	3.0	1.0	0.0	0.47	1.0	4.0	0.0	0.0	1.03	0.0	11.0	5.0	2.0	1.36	0.0	10.0	6.0	3.0	1.37	0.0	10.0	6.0	2.0	1.36	0.0	7.0	9.0	1.0	1.39	0.0
418	v10	AD	72	2	0	1	3	4	0.0	3.0	1.0	0.0	0.39	0.0	3.0	1.0	0.0	0.4	0.0	2.0	2.0	0.0	0.3	0.0	4.0	0.0	0.0	0.33	0.0	13.0	3.0	3.0	1.23	0.0	14.0	2.0	1.0	1.13	0.0	12.0	4.0	3.0	1.24	0.0	10.0	6.0	1.0	1.12	0.0
419	v10	AD	72	2	0	1	3	4	0.0	3.0	1.0	0.0	0.39	0.0	3.0	1.0	0.0	0.4	0.0	2.0	2.0	0.0	0.3	0.0	4.0	0.0	0.0	0.33	0.0	13.0	3.0	3.0	1.23	0.0	14.0	2.0	1.0	1.13	0.0	12.0	4.0	3.0	1.24	0.0	10.0	6.0	1.0	1.12	0.0
420	v10	AD	72	2	0	1	3	4	0.0	3.0	1.0	0.0	0.39	0.0	3.0	1.0	0.0	0.4	0.0	2.0	2.0	0.0	0.3	0.0	4.0	0.0	0.0	0.33	0.0	13.0	3.0	3.0	1.23	0.0	14.0	2.0	1.0	1.13	0.0	12.0	4.0	3.0	1.24	0.0	10.0	6.0	1.0	1.12	0.0
421	v10	AD	72	2	0	1	3	4	0.0	3.0	1.0	0.0	0.39	0.0	3.0	1.0	0.0	0.4	0.0	2.0	2.0	0.0	0.3	0.0	4.0	0.0	0.0	0.33	0.0	13.0	3.0	3.0	1.23	0.0	14.0	2.0	1.0	1.13	0.0	12.0	4.0	3.0	1.24	0.0	10.0	6.0	1.0	1.12	0.0
422	v11	AD	82	3	1	1	3	4	1.0	2.0	2.0	2.0	1.12	0.0	4.0	0.0	0.0	0.5	0.0	3.0	1.0	0.0	0.37	1.0	4.0	0.0	0.0	0.35	0.0	8.0	8.0	1.0	1.34	0.0	9.0	7.0	2.0	1.39	0.0	9.0	7.0	1.0	1.27	0.0	10.0	6.0	3.0	1.38	0.0
423	v11	AD	82	3	1	1	3	4	1.0	2.0	2.0	2.0	1.12	0.0	4.0	0.0	0.0	0.5	0.0	3.0	1.0	0.0	0.37	1.0	4.0	0.0	0.0	0.35	0.0	8.0	8.0	1.0	1.34	0.0	9.0	7.0	2.0	1.39	0.0	9.0	7.0	1.0	1.27	0.0	10.0	6.0	3.0	1.38	0.0
424	v11	AD	82	3	1	1	3	4	1.0	2.0	2.0	2.0	1.12	0.0	4.0	0.0	0.0	0.5	0.0	3.0	1.0	0.0	0.37	1.0	4.0	0.0	0.0	0.35	0.0	8.0	8.0	1.0	1.34	0.0	9.0	7.0	2.0	1.39	0.0	9.0	7.0	1.0	1.27	0.0	10.0	6.0	3.0	1.38	0.0
425	v11	AD	82	3	1	1	3	4	1.0	2.0	2.0	2.0	1.12	0.0	4.0	0.0	0.0	0.5	0.0	3.0	1.0	0.0	0.37	1.0	4.0	0.0	0.0	0.35	0.0	8.0	8.0	1.0	1.34	0.0	9.0	7.0	2.0	1.39	0.0	9.0	7.0	1.0	1.27	0.0	10.0	6.0	3.0	1.38	0.0
426	v11	AD	82	3	1	1	3	4	7.0	1.0	3.0	0.0	1.03	0.0	3.0	1.0	0.0	0.35	1.0	3.0	1.0	0.0	0.32	0.0	4.0	0.0	0.0	0.32	0.0	10.0	6.0	3.0	1.05	0.0	9.0	7.0	0.0	0.56	0.0	12.0	4.0	0.0	1.15	0.0	9.0	7.0	1.0	1.18	0.0
427	v11	AD	82	3	1	1	3	4	7.0	1.0	3.0	0.0	1.03	0.0	3.0	1.0	0.0	0.35	1.0	3.0	1.0	0.0	0.32	0.0	4.0	0.0	0.0	0.32	0.0	10.0	6.0	3.0	1.05	0.0	9.0	7.0	0.0	0.56	0.0	12.0	4.0	0.0	1.15	0.0	9.0	7.0	1.0	1.18	0.0
428	v11	AD	82	3	1	1	3	4	7.0	1.0	3.0	0.0	1.03	0.0	3.0	1.0	0.0	0.35	1.0	3.0	1.0	0.0	0.32	0.0	4.0	0.0	0.0	0.32	0.0	10.0	6.0	3.0	1.05	0.0	9.0	7.0	0.0	0.56	0.0	12.0	4.0	0.0	1.15	0.0	9.0	7.0	1.0	1.18	0.0
429	v11	AD	82	3	1	1	3	4	7.0	1.0	3.0	0.0	1.03	0.0	3.0	1.0	0.0	0.35	1.0	3.0	1.0	0.0	0.32	0.0	4.0	0.0	0.0	0.32	0.0	10.0	6.0	3.0	1.05	0.0	9.0	7.0	0.0	0.56	0.0	12.0	4.0	0.0	1.15	0.0	9.0	7.0	1.0	1.18	0.0
430	v12	AD	81	2	1	1	5	2	13.0	2.0	2.0	1.0	1.14	11.0	2.0	2.0	0.0	0.55	9.0	3.0	1.0	1.0	1.0	15.0	4.0	0.0	2.0	0.59	0.0	9.0	7.0	1.0	1.39	0.0	8.0	8.0	1.0	1.49	0.0	10.0	6.0	2.0	1.44	0.0	10.0	6.0	13.0	1.37	0.0
431	v12	AD	81	2	1	1	5	2	13.0	2.0	2.0	1.0	1.14	11.0	2.0	2.0	0.0	0.55	9.0	3.0	1.0	1.0	1.0	15.0	4.0	0.0	2.0	0.59	0.0	9.0	7.0	1.0	1.39	0.0	8.0	8.0	1.0	1.49	0.0	10.0	6.0	2.0	1.44	0.0	10.0	6.0	13.0	1.37	0.0
432	v12	AD	81	2	1	1	5	2	13.0	2.0	2.0	1.0	1.14	11.0	2.0	2.0	0.0	0.55	9.0	3.0	1.0	1.0	1.0	15.0	4.0	0.0	2.0	0.59	0.0	9.0	7.0	1.0	1.39	0.0	8.0	8.0	1.0	1.49	0.0	10.0	6.0	2.0	1.44	0.0	10.0	6.0	13.0	1.37	0.0
433	v12	AD	81	2	1	1	5	2	13.0	2.0	2.0	1.0	1.14	11.0	2.0	2.0	0.0	0.55	9.0	3.0	1.0	1.0	1.0	15.0	4.0	0.0	2.0	0.59	0.0	9.0	7.0	1.0	1.39	0.0	8.0	8.0	1.0	1.49	0.0	10.0	6.0	2.0	1.44	0.0	10.0	6.0	13.0	1.37	0.0
434	v12	AD	81	2	1	1	5	2	13.0	2.0	2.0	1.0	1.14	11.0	2.0	2.0	0.0	0.55	9.0	3.0	1.0	1.0	1.0	15.0	4.0	0.0	2.0	0.59	0.0	9.0	7.0	1.0	1.39	0.0	8.0	8.0	1.0	1.49	0.0	10.0	6.0	2.0	1.44	0.0	10.0	6.0	13.0	1.37	0.0
435	v12	AD	81	2	1	1	5	2	13.0	2.0	2.0	1.0	1.14	11.0	2.0	2.0	0.0	0.55	9.0	3.0	1.0	1.0	1.0	15.0	4.0	0.0	2.0	0.59	0.0	9.0	7.0	1.0	1.39	0.0	8.0	8.0	1.0	1.49	0.0	10.0	6.0	2.0	1.44	0.0	10.0	6.0	13.0	1.37	0.0
436	v12	AD	81	2	1	1	5	2	13.0	2.0	2.0	1.0	1.14	11.0	2.0	2.0	0.0	0.55	9.0	3.0	1.0	1.0	1.0	15.0	4.0	0.0	2.0	0.59	0.0	9.0	7.0	1.0	1.39	0.0	8.0	8.0	1.0	1.49	0.0	10.0	6.0	2.0	1.44	0.0	10.0	6.0	13.0	1.37	0.0
437	v12	AD	81	2	1	1	5	2	13.0	2.0	2.0	1.0	1.14	11.0	2.0	2.0	0.0	0.55	9.0	3.0	1.0	1.0	1.0	15.0	4.0	0.0	2.0	0.59	0.0	9.0	7.0	1.0	1.39	0.0	8.0	8.0	1.0	1.49	0.0	10.0	6.0	2.0	1.44	0.0	10.0	6.0	13.0	1.37	0.0
438	v12	AD	81	2	1	1	5	2	0.0	2.0	2.0	0.0	0.53	2.0	4.0	0.0	0.0	0.54	0.0	3.0	1.0	0.0	0.29	0.0	4.0	0.0	0.0	0.39	0.0	10.0	6.0	1.0	1.37	0.0	12.0	4.0	2.0	1.12	0.0	11.0	5.0	4.0	1.17	0.0	14.0	2.0	5.0	1.13	0.0
439	v12	AD	81	2	1	1	5	2	0.0	2.0	2.0	0.0	0.53	2.0	4.0	0.0	0.0	0.54	0.0	3.0	1.0	0.0	0.29	0.0	4.0	0.0	0.0	0.39	0.0	10.0	6.0	1.0	1.37	0.0	12.0	4.0	2.0	1.12	0.0	11.0	5.0	4.0	1.17	0.0	14.0	2.0	5.0	1.13	0.0
440	v12	AD	81	2	1	1	5	2	0.0	2.0	2.0	0.0	0.53	2.0	4.0	0.0	0.0	0.54	0.0	3.0	1.0	0.0	0.29	0.0	4.0	0.0	0.0	0.39	0.0	10.0	6.0	1.0	1.37	0.0	12.0	4.0	2.0	1.12	0.0	11.0	5.0	4.0	1.17	0.0	14.0	2.0	5.0	1.13	0.0
441	v12	AD	81	2	1	1	5	2	0.0	2.0	2.0	0.0	0.53	2.0	4.0	0.0	0.0	0.54	0.0	3.0	1.0	0.0	0.29	0.0	4.0	0.0	0.0	0.39	0.0	10.0	6.0	1.0	1.37	0.0	12.0	4.0	2.0	1.12	0.0	11.0	5.0	4.0	1.17	0.0	14.0	2.0	5.0	1.13	0.0
442	v12	AD	81	2	1	1	5	2	0.0	2.0	2.0	0.0	0.53	2.0	4.0	0.0	0.0	0.54	0.0	3.0	1.0	0.0	0.29	0.0	4.0	0.0	0.0	0.39	0.0	10.0	6.0	1.0	1.37	0.0	12.0	4.0	2.0	1.12	0.0	11.0	5.0	4.0	1.17	0.0	14.0	2.0	5.0	1.13	0.0
443	v12	AD	81	2	1	1	5	2	0.0	2.0	2.0	0.0	0.53	2.0	4.0	0.0	0.0	0.54	0.0	3.0	1.0	0.0	0.29	0.0	4.0	0.0	0.0	0.39	0.0	10.0	6.0	1.0	1.37	0.0	12.0	4.0	2.0	1.12	0.0	11.0	5.0	4.0	1.17	0.0	14.0	2.0	5.0	1.13	0.0
444	v12	AD	81	2	1	1	5	2	0.0	2.0	2.0	0.0	0.53	2.0	4.0	0.0	0.0	0.54	0.0	3.0	1.0	0.0	0.29	0.0	4.0	0.0	0.0	0.39	0.0	10.0	6.0	1.0	1.37	0.0	12.0	4.0	2.0	1.12	0.0	11.0	5.0	4.0	1.17	0.0	14.0	2.0	5.0	1.13	0.0
445	v12	AD	81	2	1	1	5	2	0.0	2.0	2.0	0.0	0.53	2.0	4.0	0.0	0.0	0.54	0.0	3.0	1.0	0.0	0.29	0.0	4.0	0.0	0.0	0.39	0.0	10.0	6.0	1.0	1.37	0.0	12.0	4.0	2.0	1.12	0.0	11.0	5.0	4.0	1.17	0.0	14.0	2.0	5.0	1.13	0.0
446	v13	AD	80	1	0	1	2	2	6.0	0.0	4.0	0.0	0.47	0.0	4.0	0.0	0.0	1.09	3.0	2.0	2.0	0.0	0.37	2.0	3.0	1.0	0.0	0.48	0.0	8.0	8.0	1.0	1.5	0.0	7.0	9.0	1.0	0.53	0.0	7.0	9.0	0.0	0.46	0.0	7.0	9.0	0.0	0.56	0.0
447	v13	AD	80	1	0	1	2	2	6.0	0.0	4.0	0.0	0.47	0.0	4.0	0.0	0.0	1.09	3.0	2.0	2.0	0.0	0.37	2.0	3.0	1.0	0.0	0.48	0.0	8.0	8.0	1.0	1.5	0.0	7.0	9.0	1.0	0.53	0.0	7.0	9.0	0.0	0.46	0.0	7.0	9.0	0.0	0.56	0.0
448	v13	AD	80	1	0	1	2	2	6.0	0.0	4.0	0.0	0.47	0.0	4.0	0.0	0.0	1.09	3.0	2.0	2.0	0.0	0.37	2.0	3.0	1.0	0.0	0.48	0.0	8.0	8.0	1.0	1.5	0.0	7.0	9.0	1.0	0.53	0.0	7.0	9.0	0.0	0.46	0.0	7.0	9.0	0.0	0.56	0.0
449	v13	AD	80	1	0	1	2	2	9.0	1.0	3.0	0.0	2.23	0.0	4.0	0.0	0.0	1.4	0.0	4.0	0.0	1.0	1.44	0.0	4.0	0.0	0.0	1.07	0.0	13.0	3.0	2.0	1.52	0.0	14.0	2.0	2.0	1.49	0.0	12.0	4.0	2.0	1.21	0.0	14.0	2.0	0.0	1.52	0.0
450	v13	AD	80	1	0	1	2	2	9.0	1.0	3.0	0.0	2.23	0.0	4.0	0.0	0.0	1.4	0.0	4.0	0.0	1.0	1.44	0.0	4.0	0.0	0.0	1.07	0.0	13.0	3.0	2.0	1.52	0.0	14.0	2.0	2.0	1.49	0.0	12.0	4.0	2.0	1.21	0.0	14.0	2.0	0.0	1.52	0.0
451	v13	AD	80	1	0	1	2	2	9.0	1.0	3.0	0.0	2.23	0.0	4.0	0.0	0.0	1.4	0.0	4.0	0.0	1.0	1.44	0.0	4.0	0.0	0.0	1.07	0.0	13.0	3.0	2.0	1.52	0.0	14.0	2.0	2.0	1.49	0.0	12.0	4.0	2.0	1.21	0.0	14.0	2.0	0.0	1.52	0.0
452	v13	AD	80	1	0	1	2	2	9.0	1.0	3.0	0.0	2.23	0.0	4.0	0.0	0.0	1.4	0.0	4.0	0.0	1.0	1.44	0.0	4.0	0.0	0.0	1.07	0.0	13.0	3.0	2.0	1.52	0.0	14.0	2.0	2.0	1.49	0.0	12.0	4.0	2.0	1.21	0.0	14.0	2.0	0.0	1.52	0.0
453	v13	AD	80	1	0	1	2	2	9.0	1.0	3.0	0.0	2.23	0.0	4.0	0.0	0.0	1.4	0.0	4.0	0.0	1.0	1.44	0.0	4.0	0.0	0.0	1.07	0.0	13.0	3.0	2.0	1.52	0.0	14.0	2.0	2.0	1.49	0.0	12.0	4.0	2.0	1.21	0.0	14.0	2.0	0.0	1.52	0.0
454	v13	AD	80	1	0	1	2	2	9.0	1.0	3.0	0.0	2.23	0.0	4.0	0.0	0.0	1.4	0.0	4.0	0.0	1.0	1.44	0.0	4.0	0.0	0.0	1.07	0.0	13.0	3.0	2.0	1.52	0.0	14.0	2.0	2.0	1.49	0.0	12.0	4.0	2.0	1.21	0.0	14.0	2.0	0.0	1.52	0.0
455	v13	AD	80	1	0	1	2	2	6.0	0.0	4.0	0.0	0.47	0.0	4.0	0.0	0.0	1.09	3.0	2.0	2.0	0.0	0.37	2.0	3.0	1.0	0.0	0.48	0.0	8.0	8.0	1.0	1.5	0.0	7.0	9.0	1.0	0.53	0.0	7.0	9.0	0.0	0.46	0.0	7.0	9.0	0.0	0.56	0.0
456	v13	AD	80	1	0	1	2	2	6.0	0.0	4.0	0.0	0.47	0.0	4.0	0.0	0.0	1.09	3.0	2.0	2.0	0.0	0.37	2.0	3.0	1.0	0.0	0.48	0.0	8.0	8.0	1.0	1.5	0.0	7.0	9.0	1.0	0.53	0.0	7.0	9.0	0.0	0.46	0.0	7.0	9.0	0.0	0.56	0.0
457	v13	AD	80	1	0	1	2	2	6.0	0.0	4.0	0.0	0.47	0.0	4.0	0.0	0.0	1.09	3.0	2.0	2.0	0.0	0.37	2.0	3.0	1.0	0.0	0.48	0.0	8.0	8.0	1.0	1.5	0.0	7.0	9.0	1.0	0.53	0.0	7.0	9.0	0.0	0.46	0.0	7.0	9.0	0.0	0.56	0.0
3	e03	HC	91	2	1	1	5	4	1.0	4.0	0.0	0.0	1.11	0.0	4.0	0.0	0.0	0.41	0.0	4.0	0.0	1.0	0.36	0.0	4.0	0.0	2.0	0.33	0.0	15.0	1.0	1.0	1.16	0.0	15.0	1.0	2.0	0.57	0.0	15.0	1.0	6.0	0.58	0.0	15.0	1.0	10.0	2.05	0.0
4	e03	HC	91	2	1	1	5	4	5.0	4.0	0.0	0.0	1.54	0.0	4.0	0.0	0.0	0.44	0.0	4.0	0.0	0.0	0.41	0.0	4.0	0.0	1.0	0.46	0.0	11.0	5.0	3.0	1.49	0.0	15.0	1.0	2.0	1.21	0.0	16.0	0.0	2.0	1.13	0.0	14.0	2.0	4.0	1.32	0.0
5	e03	HC	91	2	1	1	5	4	5.0	4.0	0.0	0.0	1.54	0.0	4.0	0.0	0.0	0.44	0.0	4.0	0.0	0.0	0.41	0.0	4.0	0.0	1.0	0.46	0.0	11.0	5.0	3.0	1.49	0.0	15.0	1.0	2.0	1.21	0.0	16.0	0.0	2.0	1.13	0.0	14.0	2.0	4.0	1.32	0.0
6	e03	HC	91	2	1	1	5	4	1.0	4.0	0.0	0.0	1.11	0.0	4.0	0.0	0.0	0.41	0.0	4.0	0.0	1.0	0.36	0.0	4.0	0.0	2.0	0.33	0.0	15.0	1.0	1.0	1.16	0.0	15.0	1.0	2.0	0.57	0.0	15.0	1.0	6.0	0.58	0.0	15.0	1.0	10.0	2.05	0.0
19	e07	HC	74	2	1	1	3	2	0.0	3.0	1.0	0.0	1.14	0.0	4.0	0.0	1.0	0.41	0.0	4.0	0.0	0.0	0.37	1.0	4.0	0.0	0.0	0.36	0.0	15.0	1.0	1.0	1.17	0.0	16.0	0.0	0.0	1.21	0.0	15.0	1.0	2.0	1.29	0.0	16.0	0.0	3.0	1.36	0.0
20	e08	HC	71	5	0	1	4	4	1.0	4.0	0.0	0.0	0.49	1.0	4.0	0.0	0.0	0.42	0.0	4.0	0.0	0.0	0.4	0.0	4.0	0.0	0.0	0.59	0.0	15.0	1.0	0.0	1.23	0.0	16.0	0.0	1.0	1.05	0.0	16.0	0.0	0.0	0.56	0.0	15.0	1.0	0.0	1.17	0.0
21	e09	HC	83	2	0	1	3	2	6.0	4.0	0.0	0.0	0.55	4.0	4.0	0.0	0.0	0.57	2.0	4.0	0.0	0.0	0.43	0.0	4.0	0.0	1.0	0.42	0.0	15.0	1.0	0.0	1.11	0.0	16.0	0.0	1.0	1.07	0.0	15.0	1.0	1.0	1.04	0.0	15.0	1.0	0.0	1.45	0.0
22	e10	HC	85	2	0	1	3	3	0.0	4.0	0.0	1.0	1.01	0.0	4.0	0.0	0.0	0.35	0.0	3.0	1.0	0.0	0.33	0.0	3.0	1.0	0.0	0.37	0.0	12.0	4.0	2.0	1.24	0.0	13.0	3.0	9.0	1.28	0.0	15.0	1.0	8.0	1.13	0.0	14.0	2.0	8.0	1.4	0.0
23	e10	HC	85	2	0	1	3	3	0.0	4.0	0.0	1.0	1.01	0.0	4.0	0.0	0.0	0.35	0.0	3.0	1.0	0.0	0.33	0.0	3.0	1.0	0.0	0.37	0.0	12.0	4.0	2.0	1.24	0.0	13.0	3.0	9.0	1.28	0.0	15.0	1.0	8.0	1.13	0.0	14.0	2.0	8.0	1.4	0.0
24	e10	HC	85	2	0	1	3	3	2.0	4.0	0.0	0.0	1.07	2.0	4.0	0.0	0.0	0.52	0.0	4.0	0.0	0.0	0.47	0.0	3.0	1.0	0.0	0.46	0.0	14.0	2.0	5.0	1.24	0.0	14.0	2.0	0.0	1.2	0.0	15.0	1.0	0.0	1.06	0.0	15.0	1.0	0.0	1.25	0.0
25	e10	HC	85	2	0	1	3	3	2.0	4.0	0.0	0.0	1.07	2.0	4.0	0.0	0.0	0.52	0.0	4.0	0.0	0.0	0.47	0.0	3.0	1.0	0.0	0.46	0.0	14.0	2.0	5.0	1.24	0.0	14.0	2.0	0.0	1.2	0.0	15.0	1.0	0.0	1.06	0.0	15.0	1.0	0.0	1.25	0.0
30	e13	HC	80	2	0	1	1	1	1.0	4.0	0.0	0.0	1.23	0.0	4.0	0.0	0.0	0.52	0.0	4.0	0.0	0.0	0.55	0.0	4.0	0.0	0.0	0.44	0.0	15.0	1.0	1.0	1.32	0.0	15.0	1.0	3.0	1.38	0.0	16.0	0.0	2.0	1.41	0.0	16.0	0.0	2.0	2.27	0.0
31	e13	HC	80	2	0	1	1	1	1.0	4.0	0.0	0.0	1.23	0.0	4.0	0.0	0.0	0.52	0.0	4.0	0.0	0.0	0.55	0.0	4.0	0.0	0.0	0.44	0.0	15.0	1.0	1.0	1.32	0.0	15.0	1.0	3.0	1.38	0.0	16.0	0.0	2.0	1.41	0.0	16.0	0.0	2.0	2.27	0.0
32	e13	HC	80	2	0	1	1	1	1.0	4.0	0.0	0.0	1.23	0.0	4.0	0.0	0.0	0.52	0.0	4.0	0.0	0.0	0.55	0.0	4.0	0.0	0.0	0.44	0.0	15.0	1.0	1.0	1.32	0.0	15.0	1.0	3.0	1.38	0.0	16.0	0.0	2.0	1.41	0.0	16.0	0.0	2.0	2.27	0.0
33	e13	HC	80	2	0	1	1	1	1.0	4.0	0.0	0.0	1.23	0.0	4.0	0.0	0.0	0.52	0.0	4.0	0.0	0.0	0.55	0.0	4.0	0.0	0.0	0.44	0.0	15.0	1.0	1.0	1.32	0.0	15.0	1.0	3.0	1.38	0.0	16.0	0.0	2.0	1.41	0.0	16.0	0.0	2.0	2.27	0.0
34	e13	HC	80	2	0	1	1	1	1.0	4.0	0.0	0.0	1.23	0.0	4.0	0.0	0.0	0.52	0.0	4.0	0.0	0.0	0.55	0.0	4.0	0.0	0.0	0.44	0.0	15.0	1.0	1.0	1.32	0.0	15.0	1.0	3.0	1.38	0.0	16.0	0.0	2.0	1.41	0.0	16.0	0.0	2.0	2.27	0.0
35	e13	HC	80	2	0	1	1	1	1.0	4.0	0.0	0.0	1.23	0.0	4.0	0.0	0.0	0.52	0.0	4.0	0.0	0.0	0.55	0.0	4.0	0.0	0.0	0.44	0.0	15.0	1.0	1.0	1.32	0.0	15.0	1.0	3.0	1.38	0.0	16.0	0.0	2.0	1.41	0.0	16.0	0.0	2.0	2.27	0.0
36	e14	HC	86	2	0	1	3	2	8.0	4.0	0.0	1.0	1.52	0.0	4.0	0.0	0.0	1.16	1.0	4.0	0.0	1.0	1.19	0.0	4.0	0.0	1.0	0.47	0.0	12.0	4.0	2.0	2.06	0.0	16.0	0.0	4.0	2.04	0.0	16.0	0.0	3.0	1.27	0.0	11.0	5.0	1.0	2.39	0.0
37	e15	HC	87	2	0	1	3	4	0.0	4.0	0.0	0.0	1.18	0.0	4.0	0.0	0.0	0.5	0.0	4.0	0.0	0.0	0.42	0.0	4.0	0.0	0.0	0.42	0.0	15.0	1.0	1.0	1.22	0.0	15.0	1.0	0.0	1.19	0.0	15.0	1.0	1.0	1.14	0.0	14.0	2.0	0.0	2.03	0.0
38	e15	HC	87	2	0	1	3	4	0.0	4.0	0.0	0.0	1.18	0.0	4.0	0.0	0.0	0.5	0.0	4.0	0.0	0.0	0.42	0.0	4.0	0.0	0.0	0.42	0.0	15.0	1.0	1.0	1.22	0.0	15.0	1.0	0.0	1.19	0.0	15.0	1.0	1.0	1.14	0.0	14.0	2.0	0.0	2.03	0.0
39	e15	HC	87	2	0	1	3	4	0.0	4.0	0.0	0.0	1.18	0.0	4.0	0.0	0.0	0.5	0.0	4.0	0.0	0.0	0.42	0.0	4.0	0.0	0.0	0.42	0.0	15.0	1.0	1.0	1.22	0.0	15.0	1.0	0.0	1.19	0.0	15.0	1.0	1.0	1.14	0.0	14.0	2.0	0.0	2.03	0.0
40	e15	HC	87	2	0	1	3	4	0.0	4.0	0.0	0.0	1.18	0.0	4.0	0.0	0.0	0.5	0.0	4.0	0.0	0.0	0.42	0.0	4.0	0.0	0.0	0.42	0.0	15.0	1.0	1.0	1.22	0.0	15.0	1.0	0.0	1.19	0.0	15.0	1.0	1.0	1.14	0.0	14.0	2.0	0.0	2.03	0.0
41	e15	HC	87	2	0	1	3	4	0.0	4.0	0.0	0.0	1.18	0.0	4.0	0.0	0.0	0.5	0.0	4.0	0.0	0.0	0.42	0.0	4.0	0.0	0.0	0.42	0.0	15.0	1.0	1.0	1.22	0.0	15.0	1.0	0.0	1.19	0.0	15.0	1.0	1.0	1.14	0.0	14.0	2.0	0.0	2.03	0.0
42	e15	HC	87	2	0	1	3	4	0.0	4.0	0.0	0.0	1.18	0.0	4.0	0.0	0.0	0.5	0.0	4.0	0.0	0.0	0.42	0.0	4.0	0.0	0.0	0.42	0.0	15.0	1.0	1.0	1.22	0.0	15.0	1.0	0.0	1.19	0.0	15.0	1.0	1.0	1.14	0.0	14.0	2.0	0.0	2.03	0.0
43	e15	HC	87	2	0	1	3	4	0.0	4.0	0.0	0.0	1.18	0.0	4.0	0.0	0.0	0.5	0.0	4.0	0.0	0.0	0.42	0.0	4.0	0.0	0.0	0.42	0.0	15.0	1.0	1.0	1.22	0.0	15.0	1.0	0.0	1.19	0.0	15.0	1.0	1.0	1.14	0.0	14.0	2.0	0.0	2.03	0.0
44	e15	HC	87	2	0	1	3	4	0.0	4.0	0.0	0.0	1.18	0.0	4.0	0.0	0.0	0.5	0.0	4.0	0.0	0.0	0.42	0.0	4.0	0.0	0.0	0.42	0.0	15.0	1.0	1.0	1.22	0.0	15.0	1.0	0.0	1.19	0.0	15.0	1.0	1.0	1.14	0.0	14.0	2.0	0.0	2.03	0.0
45	e15	HC	87	2	0	1	3	4	1.0	4.0	0.0	0.0	1.04	1.0	4.0	0.0	0.0	0.53	0.0	3.0	1.0	0.0	0.48	0.0	3.0	1.0	0.0	0.47	0.0	16.0	0.0	1.0	1.3	0.0	16.0	0.0	1.0	1.2	0.0	16.0	0.0	0.0	1.16	0.0	14.0	2.0	2.0	1.59	0.0
46	e15	HC	87	2	0	1	3	4	1.0	4.0	0.0	0.0	1.04	1.0	4.0	0.0	0.0	0.53	0.0	3.0	1.0	0.0	0.48	0.0	3.0	1.0	0.0	0.47	0.0	16.0	0.0	1.0	1.3	0.0	16.0	0.0	1.0	1.2	0.0	16.0	0.0	0.0	1.16	0.0	14.0	2.0	2.0	1.59	0.0
47	e15	HC	87	2	0	1	3	4	1.0	4.0	0.0	0.0	1.04	1.0	4.0	0.0	0.0	0.53	0.0	3.0	1.0	0.0	0.48	0.0	3.0	1.0	0.0	0.47	0.0	16.0	0.0	1.0	1.3	0.0	16.0	0.0	1.0	1.2	0.0	16.0	0.0	0.0	1.16	0.0	14.0	2.0	2.0	1.59	0.0
48	e15	HC	87	2	0	1	3	4	1.0	4.0	0.0	0.0	1.04	1.0	4.0	0.0	0.0	0.53	0.0	3.0	1.0	0.0	0.48	0.0	3.0	1.0	0.0	0.47	0.0	16.0	0.0	1.0	1.3	0.0	16.0	0.0	1.0	1.2	0.0	16.0	0.0	0.0	1.16	0.0	14.0	2.0	2.0	1.59	0.0
49	e15	HC	87	2	0	1	3	4	1.0	4.0	0.0	0.0	1.04	1.0	4.0	0.0	0.0	0.53	0.0	3.0	1.0	0.0	0.48	0.0	3.0	1.0	0.0	0.47	0.0	16.0	0.0	1.0	1.3	0.0	16.0	0.0	1.0	1.2	0.0	16.0	0.0	0.0	1.16	0.0	14.0	2.0	2.0	1.59	0.0
50	e15	HC	87	2	0	1	3	4	1.0	4.0	0.0	0.0	1.04	1.0	4.0	0.0	0.0	0.53	0.0	3.0	1.0	0.0	0.48	0.0	3.0	1.0	0.0	0.47	0.0	16.0	0.0	1.0	1.3	0.0	16.0	0.0	1.0	1.2	0.0	16.0	0.0	0.0	1.16	0.0	14.0	2.0	2.0	1.59	0.0
51	e15	HC	87	2	0	1	3	4	1.0	4.0	0.0	0.0	1.04	1.0	4.0	0.0	0.0	0.53	0.0	3.0	1.0	0.0	0.48	0.0	3.0	1.0	0.0	0.47	0.0	16.0	0.0	1.0	1.3	0.0	16.0	0.0	1.0	1.2	0.0	16.0	0.0	0.0	1.16	0.0	14.0	2.0	2.0	1.59	0.0
52	e15	HC	87	2	0	1	3	4	1.0	4.0	0.0	0.0	1.04	1.0	4.0	0.0	0.0	0.53	0.0	3.0	1.0	0.0	0.48	0.0	3.0	1.0	0.0	0.47	0.0	16.0	0.0	1.0	1.3	0.0	16.0	0.0	1.0	1.2	0.0	16.0	0.0	0.0	1.16	0.0	14.0	2.0	2.0	1.59	0.0
75	m03	HC	75	1	0	1	4	4	1.0	4.0	0.0	0.0	1.48	0.0	4.0	0.0	0.0	0.55	1.0	4.0	0.0	0.0	0.53	0.0	4.0	0.0	0.0	0.48	0.0	14.0	2.0	1.0	1.45	0.0	15.0	1.0	0.0	1.29	0.0	16.0	0.0	0.0	1.17	0.0	15.0	1.0	0.0	1.58	0.0
76	m03	HC	75	1	0	1	4	4	0.0	4.0	0.0	0.0	2.41	1.0	4.0	0.0	0.0	1.36	0.0	3.0	1.0	0.0	1.09	0.0	4.0	0.0	0.0	1.5	0.0	9.0	7.0	1.0	2.24	0.0	13.0	3.0	0.0	3.04	0.0	15.0	1.0	0.0	2.06	0.0	14.0	2.0	0.0	3.48	0.0
77	m03	HC	75	1	0	1	4	4	0.0	4.0	0.0	0.0	2.41	1.0	4.0	0.0	0.0	1.36	0.0	3.0	1.0	0.0	1.09	0.0	4.0	0.0	0.0	1.5	0.0	9.0	7.0	1.0	2.24	0.0	13.0	3.0	0.0	3.04	0.0	15.0	1.0	0.0	2.06	0.0	14.0	2.0	0.0	3.48	0.0
78	m03	HC	75	1	0	1	4	4	1.0	4.0	0.0	0.0	1.48	0.0	4.0	0.0	0.0	0.55	1.0	4.0	0.0	0.0	0.53	0.0	4.0	0.0	0.0	0.48	0.0	14.0	2.0	1.0	1.45	0.0	15.0	1.0	0.0	1.29	0.0	16.0	0.0	0.0	1.17	0.0	15.0	1.0	0.0	1.58	0.0
79	m04	HC	74	2	0	1	5	5	0.0	4.0	0.0	1.0	0.28	0.0	4.0	0.0	0.0	0.26	0.0	4.0	0.0	0.0	0.3	0.0	4.0	0.0	0.0	0.25	0.0	16.0	0.0	0.0	0.53	0.0	16.0	0.0	0.0	0.42	0.0	16.0	0.0	0.0	0.48	0.0	16.0	0.0	0.0	1.03	0.0
80	m04	HC	74	2	0	1	5	5	0.0	4.0	0.0	1.0	0.28	0.0	4.0	0.0	0.0	0.26	0.0	4.0	0.0	0.0	0.3	0.0	4.0	0.0	0.0	0.25	0.0	16.0	0.0	0.0	0.53	0.0	16.0	0.0	0.0	0.42	0.0	16.0	0.0	0.0	0.48	0.0	16.0	0.0	0.0	1.03	0.0
81	m04	HC	74	2	0	1	5	5	0.0	4.0	0.0	1.0	0.28	0.0	4.0	0.0	0.0	0.26	0.0	4.0	0.0	0.0	0.3	0.0	4.0	0.0	0.0	0.25	0.0	16.0	0.0	0.0	0.53	0.0	16.0	0.0	0.0	0.42	0.0	16.0	0.0	0.0	0.48	0.0	16.0	0.0	0.0	1.03	0.0
82	m04	HC	74	2	0	1	5	5	0.0	4.0	0.0	1.0	0.28	0.0	4.0	0.0	0.0	0.26	0.0	4.0	0.0	0.0	0.3	0.0	4.0	0.0	0.0	0.25	0.0	16.0	0.0	0.0	0.53	0.0	16.0	0.0	0.0	0.42	0.0	16.0	0.0	0.0	0.48	0.0	16.0	0.0	0.0	1.03	0.0
111	m09	HC	76	1	0	1	4	4	1.44736842105	3.81578947368	0.184210526316	0.328947368421	0.989736842105	0.894736842105	3.97368421053	0.0263157894737	0.236842105263	0.669736842105	0.355263157895	3.82894736842	0.171052631579	0.0921052631579	0.582368421053	0.473684210526	3.68421052632	0.315789473684	0.223684210526	0.515657894737	0.0	12.8289473684	3.17105263158	0.868421052632	1.50657894737	0.0	14.5921052632	1.40789473684	0.697368421053	1.13513157895	0.0	15.0	1.0	0.973684210526	1.01618421053	0.0	14.0131578947	1.98684210526	0.960526315789	1.51710526316	0.0
112	m09	HC	76	1	0	1	4	4	1.44736842105	3.81578947368	0.184210526316	0.328947368421	0.989736842105	0.894736842105	3.97368421053	0.0263157894737	0.236842105263	0.669736842105	0.355263157895	3.82894736842	0.171052631579	0.0921052631579	0.582368421053	0.473684210526	3.68421052632	0.315789473684	0.223684210526	0.515657894737	0.0	12.8289473684	3.17105263158	0.868421052632	1.50657894737	0.0	14.5921052632	1.40789473684	0.697368421053	1.13513157895	0.0	15.0	1.0	0.973684210526	1.01618421053	0.0	14.0131578947	1.98684210526	0.960526315789	1.51710526316	0.0
113	m09	HC	76	1	0	1	4	4	1.44736842105	3.81578947368	0.184210526316	0.328947368421	0.989736842105	0.894736842105	3.97368421053	0.0263157894737	0.236842105263	0.669736842105	0.355263157895	3.82894736842	0.171052631579	0.0921052631579	0.582368421053	0.473684210526	3.68421052632	0.315789473684	0.223684210526	0.515657894737	0.0	12.8289473684	3.17105263158	0.868421052632	1.50657894737	0.0	14.5921052632	1.40789473684	0.697368421053	1.13513157895	0.0	15.0	1.0	0.973684210526	1.01618421053	0.0	14.0131578947	1.98684210526	0.960526315789	1.51710526316	0.0
114	m09	HC	76	1	0	1	4	4	1.44736842105	3.81578947368	0.184210526316	0.328947368421	0.989736842105	0.894736842105	3.97368421053	0.0263157894737	0.236842105263	0.669736842105	0.355263157895	3.82894736842	0.171052631579	0.0921052631579	0.582368421053	0.473684210526	3.68421052632	0.315789473684	0.223684210526	0.515657894737	0.0	12.8289473684	3.17105263158	0.868421052632	1.50657894737	0.0	14.5921052632	1.40789473684	0.697368421053	1.13513157895	0.0	15.0	1.0	0.973684210526	1.01618421053	0.0	14.0131578947	1.98684210526	0.960526315789	1.51710526316	0.0
115	m10	HC	77	2	1	1	4	5	4.0	4.0	0.0	0.0	1.14	0.0	4.0	0.0	0.0	0.37	0.0	4.0	0.0	0.0	1.15	0.0	4.0	0.0	0.0	0.41	0.0	13.0	3.0	5.0	2.22	0.0	14.0	2.0	3.0	1.28	0.0	16.0	0.0	3.0	1.28	0.0	15.0	1.0	1.0	1.35	0.0
120	m12	HC	72	1	0	0	5	4	0.0	4.0	0.0	0.0	1.5	0.0	4.0	0.0	0.0	1.31	0.0	3.0	1.0	0.0	0.55	0.0	4.0	0.0	0.0	1.08	0.0	9.0	7.0	0.0	3.01	0.0	13.0	3.0	0.0	1.42	0.0	14.0	2.0	2.0	1.46	0.0	15.0	1.0	0.0	2.07	0.0
149	m19	HC	65	2	0	1	5	5	2.0	4.0	0.0	0.0	1.41	0.0	4.0	0.0	0.0	0.36	0.0	4.0	0.0	0.0	0.3	0.0	4.0	0.0	0.0	0.28	0.0	14.0	2.0	0.0	1.2	0.0	15.0	1.0	0.0	0.58	0.0	16.0	0.0	0.0	0.45	0.0	16.0	0.0	1.0	1.19	0.0
150	m19	HC	65	2	0	1	5	5	0.0	4.0	0.0	0.0	0.43	0.0	4.0	0.0	0.0	0.35	0.0	4.0	0.0	0.0	0.28	0.0	4.0	0.0	0.0	0.31	0.0	16.0	0.0	1.0	1.3	0.0	16.0	0.0	0.0	0.42	0.0	16.0	0.0	0.0	0.43	0.0	16.0	0.0	0.0	1.19	0.0
151	m19	HC	65	2	0	1	5	5	0.0	4.0	0.0	0.0	0.43	0.0	4.0	0.0	0.0	0.35	0.0	4.0	0.0	0.0	0.28	0.0	4.0	0.0	0.0	0.31	0.0	16.0	0.0	1.0	1.3	0.0	16.0	0.0	0.0	0.42	0.0	16.0	0.0	0.0	0.43	0.0	16.0	0.0	0.0	1.19	0.0
152	m19	HC	65	2	0	1	5	5	2.0	4.0	0.0	0.0	1.41	0.0	4.0	0.0	0.0	0.36	0.0	4.0	0.0	0.0	0.3	0.0	4.0	0.0	0.0	0.28	0.0	14.0	2.0	0.0	1.2	0.0	15.0	1.0	0.0	0.58	0.0	16.0	0.0	0.0	0.45	0.0	16.0	0.0	1.0	1.19	0.0
153	m20	HC	72	2	0	0	5	4	1.0	4.0	0.0	0.0	0.43	0.0	4.0	0.0	0.0	0.4	0.0	4.0	0.0	0.0	0.35	0.0	4.0	0.0	0.0	0.32	0.0	15.0	1.0	0.0	1.18	0.0	16.0	0.0	0.0	0.55	0.0	16.0	0.0	0.0	0.47	0.0	15.0	1.0	0.0	1.15	0.0
154	m20	HC	72	2	0	0	5	4	1.0	4.0	0.0	0.0	0.43	0.0	4.0	0.0	0.0	0.4	0.0	4.0	0.0	0.0	0.35	0.0	4.0	0.0	0.0	0.32	0.0	15.0	1.0	0.0	1.18	0.0	16.0	0.0	0.0	0.55	0.0	16.0	0.0	0.0	0.47	0.0	15.0	1.0	0.0	1.15	0.0
155	m20	HC	72	2	0	0	5	4	0.0	4.0	0.0	0.0	0.48	0.0	4.0	0.0	0.0	0.29	0.0	4.0	0.0	0.0	0.3	0.0	4.0	0.0	0.0	0.28	0.0	14.0	2.0	1.0	1.45	0.0	16.0	0.0	0.0	1.18	0.0	16.0	0.0	0.0	0.56	0.0	16.0	0.0	0.0	1.28	0.0
156	m20	HC	72	2	0	0	5	4	0.0	4.0	0.0	0.0	0.48	0.0	4.0	0.0	0.0	0.29	0.0	4.0	0.0	0.0	0.3	0.0	4.0	0.0	0.0	0.28	0.0	14.0	2.0	1.0	1.45	0.0	16.0	0.0	0.0	1.18	0.0	16.0	0.0	0.0	0.56	0.0	16.0	0.0	0.0	1.28	0.0
157	m21	HC	81	1	0	1	3	3	0.0	4.0	0.0	0.0	0.46	0.0	4.0	0.0	0.0	0.3	0.0	4.0	0.0	0.0	0.27	0.0	4.0	0.0	0.0	0.29	0.0	12.0	4.0	1.0	1.22	0.0	15.0	1.0	1.0	1.2	0.0	14.0	2.0	0.0	1.09	0.0	12.0	4.0	0.0	1.26	0.0
158	m21	HC	81	1	0	1	3	3	0.0	4.0	0.0	0.0	0.46	0.0	4.0	0.0	0.0	0.3	0.0	4.0	0.0	0.0	0.27	0.0	4.0	0.0	0.0	0.29	0.0	12.0	4.0	1.0	1.22	0.0	15.0	1.0	1.0	1.2	0.0	14.0	2.0	0.0	1.09	0.0	12.0	4.0	0.0	1.26	0.0
159	m21	HC	81	1	0	1	3	3	0.0	4.0	0.0	1.0	1.0	0.0	4.0	0.0	0.0	0.35	0.0	4.0	0.0	0.0	0.43	0.0	2.0	2.0	1.0	0.44	0.0	7.0	9.0	0.0	3.06	0.0	8.0	8.0	0.0	1.2	0.0	13.0	3.0	0.0	1.37	0.0	10.0	6.0	0.0	1.34	0.0
160	m21	HC	81	1	0	1	3	3	0.0	4.0	0.0	1.0	1.0	0.0	4.0	0.0	0.0	0.35	0.0	4.0	0.0	0.0	0.43	0.0	2.0	2.0	1.0	0.44	0.0	7.0	9.0	0.0	3.06	0.0	8.0	8.0	0.0	1.2	0.0	13.0	3.0	0.0	1.37	0.0	10.0	6.0	0.0	1.34	0.0
186	m27	HC	77	2	0	1	5	4	0.0	4.0	0.0	0.0	0.38	2.0	4.0	0.0	0.0	0.57	1.0	4.0	0.0	0.0	0.37	1.0	4.0	0.0	1.0	0.37	0.0	13.0	3.0	0.0	1.12	0.0	14.0	2.0	1.0	0.54	0.0	16.0	0.0	2.0	0.57	0.0	15.0	1.0	0.0	1.08	0.0
187	m27	HC	77	2	0	1	5	4	3.0	3.0	1.0	7.0	4.09	0.0	4.0	0.0	5.0	3.28	3.0	4.0	0.0	1.0	5.42	4.0	4.0	0.0	1.0	2.56	0.0	10.0	6.0	3.0	2.46	0.0	13.0	3.0	2.0	2.33	0.0	14.0	2.0	2.0	2.23	0.0	9.0	7.0	5.0	4.52	0.0
188	m27	HC	77	2	0	1	5	4	0.0	4.0	0.0	0.0	0.38	2.0	4.0	0.0	0.0	0.57	1.0	4.0	0.0	0.0	0.37	1.0	4.0	0.0	1.0	0.37	0.0	13.0	3.0	0.0	1.12	0.0	14.0	2.0	1.0	0.54	0.0	16.0	0.0	2.0	0.57	0.0	15.0	1.0	0.0	1.08	0.0
189	m27	HC	77	2	0	1	5	4	3.0	3.0	1.0	7.0	4.09	0.0	4.0	0.0	5.0	3.28	3.0	4.0	0.0	1.0	5.42	4.0	4.0	0.0	1.0	2.56	0.0	10.0	6.0	3.0	2.46	0.0	13.0	3.0	2.0	2.33	0.0	14.0	2.0	2.0	2.23	0.0	9.0	7.0	5.0	4.52	0.0
190	m29	HC	72	1	0	0	5	2	1.0	4.0	0.0	0.0	0.51	2.0	3.0	1.0	0.0	1.21	0.0	4.0	0.0	0.0	0.52	0.0	4.0	0.0	0.0	0.39	0.0	16.0	0.0	0.0	1.27	0.0	16.0	0.0	0.0	1.13	0.0	16.0	0.0	0.0	1.15	0.0	16.0	0.0	0.0	1.1	0.0
191	m29	HC	72	1	0	0	5	2	0.0	4.0	0.0	0.0	0.4	0.0	4.0	0.0	0.0	0.28	0.0	4.0	0.0	0.0	0.35	0.0	4.0	0.0	0.0	0.31	0.0	15.0	1.0	0.0	1.38	0.0	16.0	0.0	0.0	1.0	0.0	14.0	2.0	1.0	0.54	0.0	14.0	2.0	0.0	1.22	0.0
192	m29	HC	72	1	0	0	5	2	0.0	4.0	0.0	0.0	0.4	0.0	4.0	0.0	0.0	0.28	0.0	4.0	0.0	0.0	0.35	0.0	4.0	0.0	0.0	0.31	0.0	15.0	1.0	0.0	1.38	0.0	16.0	0.0	0.0	1.0	0.0	14.0	2.0	1.0	0.54	0.0	14.0	2.0	0.0	1.22	0.0
193	m29	HC	72	1	0	0	5	2	1.0	4.0	0.0	0.0	0.51	2.0	3.0	1.0	0.0	1.21	0.0	4.0	0.0	0.0	0.52	0.0	4.0	0.0	0.0	0.39	0.0	16.0	0.0	0.0	1.27	0.0	16.0	0.0	0.0	1.13	0.0	16.0	0.0	0.0	1.15	0.0	16.0	0.0	0.0	1.1	0.0
194	m30	HC	82	1	0	1	2	2	1.0	4.0	0.0	0.0	0.57	1.0	4.0	0.0	1.0	0.38	1.0	3.0	1.0	0.0	0.36	0.0	3.0	1.0	0.0	0.35	0.0	13.0	3.0	0.0	3.15	0.0	14.0	2.0	1.0	1.1	0.0	16.0	0.0	0.0	1.0	0.0	13.0	3.0	1.0	1.1	0.0
195	m30	HC	82	1	0	1	2	2	1.0	4.0	0.0	0.0	0.57	1.0	4.0	0.0	1.0	0.38	1.0	3.0	1.0	0.0	0.36	0.0	3.0	1.0	0.0	0.35	0.0	13.0	3.0	0.0	3.15	0.0	14.0	2.0	1.0	1.1	0.0	16.0	0.0	0.0	1.0	0.0	13.0	3.0	1.0	1.1	0.0
196	m30	HC	82	1	0	1	2	2	0.0	4.0	0.0	0.0	1.5	0.0	4.0	0.0	1.0	1.33	0.0	4.0	0.0	1.0	1.27	0.0	3.0	1.0	0.0	1.03	0.0	12.0	4.0	0.0	2.29	0.0	14.0	2.0	0.0	2.06	0.0	14.0	2.0	2.0	2.29	0.0	12.0	4.0	2.0	2.45	0.0
197	m30	HC	82	1	0	1	2	2	0.0	4.0	0.0	0.0	1.5	0.0	4.0	0.0	1.0	1.33	0.0	4.0	0.0	1.0	1.27	0.0	3.0	1.0	0.0	1.03	0.0	12.0	4.0	0.0	2.29	0.0	14.0	2.0	0.0	2.06	0.0	14.0	2.0	2.0	2.29	0.0	12.0	4.0	2.0	2.45	0.0
198	m31	HC	71	2	1	1	4	4	0.0	4.0	0.0	0.0	1.0	0.0	4.0	0.0	0.0	0.39	0.0	4.0	0.0	0.0	0.41	0.0	4.0	0.0	0.0	0.36	0.0	12.0	4.0	0.0	2.02	0.0	13.0	3.0	0.0	1.3	0.0	13.0	3.0	0.0	1.34	0.0	14.0	2.0	0.0	1.56	0.0
199	m32	HC	72	1	0	0	5	5	0.0	3.0	1.0	0.0	1.14	0.0	4.0	0.0	0.0	0.43	0.0	3.0	1.0	0.0	0.36	0.0	4.0	0.0	0.0	0.35	0.0	5.0	11.0	0.0	1.23	0.0	14.0	2.0	0.0	1.29	0.0	15.0	1.0	1.0	1.23	0.0	14.0	2.0	0.0	1.21	0.0
200	m32	HC	72	1	0	0	5	5	0.0	3.0	1.0	0.0	1.14	0.0	4.0	0.0	0.0	0.43	0.0	3.0	1.0	0.0	0.36	0.0	4.0	0.0	0.0	0.35	0.0	5.0	11.0	0.0	1.23	0.0	14.0	2.0	0.0	1.29	0.0	15.0	1.0	1.0	1.23	0.0	14.0	2.0	0.0	1.21	0.0
201	m32	HC	72	1	0	0	5	5	0.0	4.0	0.0	0.0	0.42	6.0	4.0	0.0	0.0	0.59	0.0	4.0	0.0	0.0	0.31	0.0	3.0	1.0	0.0	0.32	0.0	10.0	6.0	0.0	1.13	0.0	14.0	2.0	0.0	1.08	0.0	14.0	2.0	0.0	0.58	0.0	16.0	0.0	0.0	1.23	0.0
202	m32	HC	72	1	0	0	5	5	0.0	4.0	0.0	0.0	0.42	6.0	4.0	0.0	0.0	0.59	0.0	4.0	0.0	0.0	0.31	0.0	3.0	1.0	0.0	0.32	0.0	10.0	6.0	0.0	1.13	0.0	14.0	2.0	0.0	1.08	0.0	14.0	2.0	0.0	0.58	0.0	16.0	0.0	0.0	1.23	0.0
207	m34	HC	68	1	0	1	4	3	0.0	3.0	1.0	0.0	0.54	0.0	4.0	0.0	0.0	0.43	0.0	4.0	0.0	0.0	0.32	0.0	4.0	0.0	1.0	0.39	0.0	15.0	1.0	0.0	1.47	0.0	16.0	0.0	0.0	1.23	0.0	16.0	0.0	0.0	1.1	0.0	15.0	1.0	0.0	1.3	0.0
208	m34	HC	68	1	0	1	4	3	0.0	3.0	1.0	0.0	0.54	0.0	4.0	0.0	0.0	0.43	0.0	4.0	0.0	0.0	0.32	0.0	4.0	0.0	1.0	0.39	0.0	15.0	1.0	0.0	1.47	0.0	16.0	0.0	0.0	1.23	0.0	16.0	0.0	0.0	1.1	0.0	15.0	1.0	0.0	1.3	0.0
209	m34	HC	68	1	0	1	4	3	0.0	3.0	1.0	0.0	0.54	0.0	4.0	0.0	0.0	0.43	0.0	4.0	0.0	0.0	0.32	0.0	4.0	0.0	1.0	0.39	0.0	15.0	1.0	0.0	1.47	0.0	16.0	0.0	0.0	1.23	0.0	16.0	0.0	0.0	1.1	0.0	15.0	1.0	0.0	1.3	0.0
210	m34	HC	68	1	0	1	4	3	0.0	3.0	1.0	0.0	0.54	0.0	4.0	0.0	0.0	0.43	0.0	4.0	0.0	0.0	0.32	0.0	4.0	0.0	1.0	0.39	0.0	15.0	1.0	0.0	1.47	0.0	16.0	0.0	0.0	1.23	0.0	16.0	0.0	0.0	1.1	0.0	15.0	1.0	0.0	1.3	0.0
211	m34	HC	68	1	0	1	4	3	0.0	4.0	0.0	0.0	0.41	0.0	4.0	0.0	0.0	0.36	0.0	4.0	0.0	0.0	0.33	0.0	4.0	0.0	0.0	0.32	0.0	13.0	3.0	0.0	1.0	0.0	15.0	1.0	1.0	1.05	0.0	16.0	0.0	0.0	0.59	0.0	15.0	1.0	0.0	1.05	0.0
212	m34	HC	68	1	0	1	4	3	0.0	4.0	0.0	0.0	0.41	0.0	4.0	0.0	0.0	0.36	0.0	4.0	0.0	0.0	0.33	0.0	4.0	0.0	0.0	0.32	0.0	13.0	3.0	0.0	1.0	0.0	15.0	1.0	1.0	1.05	0.0	16.0	0.0	0.0	0.59	0.0	15.0	1.0	0.0	1.05	0.0
213	m34	HC	68	1	0	1	4	3	0.0	4.0	0.0	0.0	0.41	0.0	4.0	0.0	0.0	0.36	0.0	4.0	0.0	0.0	0.33	0.0	4.0	0.0	0.0	0.32	0.0	13.0	3.0	0.0	1.0	0.0	15.0	1.0	1.0	1.05	0.0	16.0	0.0	0.0	0.59	0.0	15.0	1.0	0.0	1.05	0.0
214	m34	HC	68	1	0	1	4	3	0.0	4.0	0.0	0.0	0.41	0.0	4.0	0.0	0.0	0.36	0.0	4.0	0.0	0.0	0.33	0.0	4.0	0.0	0.0	0.32	0.0	13.0	3.0	0.0	1.0	0.0	15.0	1.0	1.0	1.05	0.0	16.0	0.0	0.0	0.59	0.0	15.0	1.0	0.0	1.05	0.0
231	m36	HC	57	2	0	0	5	5	2.0	4.0	0.0	0.0	0.43	0.0	4.0	0.0	0.0	0.38	0.0	4.0	0.0	0.0	0.28	0.0	4.0	0.0	0.0	0.32	0.0	15.0	1.0	1.0	1.06	0.0	16.0	0.0	0.0	0.47	0.0	16.0	0.0	0.0	0.5	0.0	16.0	0.0	0.0	1.0	0.0
232	m36	HC	57	2	0	0	5	5	0.0	4.0	0.0	0.0	0.4	0.0	4.0	0.0	0.0	0.34	0.0	4.0	0.0	0.0	0.27	0.0	4.0	0.0	0.0	0.27	0.0	9.0	7.0	0.0	0.54	0.0	15.0	1.0	0.0	1.0	0.0	16.0	0.0	0.0	0.48	0.0	16.0	0.0	0.0	1.07	0.0
233	m36	HC	57	2	0	0	5	5	0.0	4.0	0.0	0.0	0.4	0.0	4.0	0.0	0.0	0.34	0.0	4.0	0.0	0.0	0.27	0.0	4.0	0.0	0.0	0.27	0.0	9.0	7.0	0.0	0.54	0.0	15.0	1.0	0.0	1.0	0.0	16.0	0.0	0.0	0.48	0.0	16.0	0.0	0.0	1.07	0.0
234	m36	HC	57	2	0	0	5	5	2.0	4.0	0.0	0.0	0.43	0.0	4.0	0.0	0.0	0.38	0.0	4.0	0.0	0.0	0.28	0.0	4.0	0.0	0.0	0.32	0.0	15.0	1.0	1.0	1.06	0.0	16.0	0.0	0.0	0.47	0.0	16.0	0.0	0.0	0.5	0.0	16.0	0.0	0.0	1.0	0.0
236	m38	HC	72	1	0	1	3	3	0.0	4.0	0.0	0.0	0.48	0.0	4.0	0.0	0.0	0.35	0.0	4.0	0.0	0.0	0.35	0.0	4.0	0.0	0.0	0.4	0.0	12.0	4.0	1.0	1.26	0.0	15.0	1.0	1.0	1.11	0.0	15.0	1.0	0.0	1.11	0.0	13.0	3.0	0.0	1.23	0.0
237	m38	HC	72	1	0	1	3	3	0.0	4.0	0.0	0.0	0.48	0.0	4.0	0.0	0.0	0.35	0.0	4.0	0.0	0.0	0.35	0.0	4.0	0.0	0.0	0.4	0.0	12.0	4.0	1.0	1.26	0.0	15.0	1.0	1.0	1.11	0.0	15.0	1.0	0.0	1.11	0.0	13.0	3.0	0.0	1.23	0.0
238	m38	HC	72	1	0	1	3	3	0.0	4.0	0.0	0.0	0.48	0.0	4.0	0.0	0.0	0.35	0.0	4.0	0.0	0.0	0.35	0.0	4.0	0.0	0.0	0.4	0.0	12.0	4.0	1.0	1.26	0.0	15.0	1.0	1.0	1.11	0.0	15.0	1.0	0.0	1.11	0.0	13.0	3.0	0.0	1.23	0.0
239	m38	HC	72	1	0	1	3	3	0.0	4.0	0.0	0.0	0.48	0.0	4.0	0.0	0.0	0.35	0.0	4.0	0.0	0.0	0.35	0.0	4.0	0.0	0.0	0.4	0.0	12.0	4.0	1.0	1.26	0.0	15.0	1.0	1.0	1.11	0.0	15.0	1.0	0.0	1.11	0.0	13.0	3.0	0.0	1.23	0.0
240	m38	HC	72	1	0	1	3	3	0.0	4.0	0.0	0.0	0.48	0.0	4.0	0.0	0.0	0.35	0.0	4.0	0.0	0.0	0.35	0.0	4.0	0.0	0.0	0.4	0.0	12.0	4.0	1.0	1.26	0.0	15.0	1.0	1.0	1.11	0.0	15.0	1.0	0.0	1.11	0.0	13.0	3.0	0.0	1.23	0.0
241	m38	HC	72	1	0	1	3	3	0.0	4.0	0.0	0.0	0.48	0.0	4.0	0.0	0.0	0.35	0.0	4.0	0.0	0.0	0.35	0.0	4.0	0.0	0.0	0.4	0.0	12.0	4.0	1.0	1.26	0.0	15.0	1.0	1.0	1.11	0.0	15.0	1.0	0.0	1.11	0.0	13.0	3.0	0.0	1.23	0.0
242	m38	HC	72	1	0	1	3	3	0.0	4.0	0.0	0.0	0.48	0.0	4.0	0.0	0.0	0.35	0.0	4.0	0.0	0.0	0.35	0.0	4.0	0.0	0.0	0.4	0.0	12.0	4.0	1.0	1.26	0.0	15.0	1.0	1.0	1.11	0.0	15.0	1.0	0.0	1.11	0.0	13.0	3.0	0.0	1.23	0.0
243	m38	HC	72	1	0	1	3	3	0.0	4.0	0.0	0.0	0.48	0.0	4.0	0.0	0.0	0.35	0.0	4.0	0.0	0.0	0.35	0.0	4.0	0.0	0.0	0.4	0.0	12.0	4.0	1.0	1.26	0.0	15.0	1.0	1.0	1.11	0.0	15.0	1.0	0.0	1.11	0.0	13.0	3.0	0.0	1.23	0.0
244	m38	HC	72	1	0	1	3	3	1.0	3.0	1.0	1.0	0.55	0.0	4.0	0.0	0.0	0.3	0.0	3.0	1.0	0.0	0.29	2.0	3.0	1.0	1.0	0.39	0.0	7.0	9.0	0.0	1.19	0.0	11.0	5.0	0.0	0.56	0.0	12.0	4.0	1.0	1.03	0.0	11.0	5.0	0.0	1.29	0.0
245	m38	HC	72	1	0	1	3	3	1.0	3.0	1.0	1.0	0.55	0.0	4.0	0.0	0.0	0.3	0.0	3.0	1.0	0.0	0.29	2.0	3.0	1.0	1.0	0.39	0.0	7.0	9.0	0.0	1.19	0.0	11.0	5.0	0.0	0.56	0.0	12.0	4.0	1.0	1.03	0.0	11.0	5.0	0.0	1.29	0.0
246	m38	HC	72	1	0	1	3	3	1.0	3.0	1.0	1.0	0.55	0.0	4.0	0.0	0.0	0.3	0.0	3.0	1.0	0.0	0.29	2.0	3.0	1.0	1.0	0.39	0.0	7.0	9.0	0.0	1.19	0.0	11.0	5.0	0.0	0.56	0.0	12.0	4.0	1.0	1.03	0.0	11.0	5.0	0.0	1.29	0.0
247	m38	HC	72	1	0	1	3	3	1.0	3.0	1.0	1.0	0.55	0.0	4.0	0.0	0.0	0.3	0.0	3.0	1.0	0.0	0.29	2.0	3.0	1.0	1.0	0.39	0.0	7.0	9.0	0.0	1.19	0.0	11.0	5.0	0.0	0.56	0.0	12.0	4.0	1.0	1.03	0.0	11.0	5.0	0.0	1.29	0.0
248	m38	HC	72	1	0	1	3	3	1.0	3.0	1.0	1.0	0.55	0.0	4.0	0.0	0.0	0.3	0.0	3.0	1.0	0.0	0.29	2.0	3.0	1.0	1.0	0.39	0.0	7.0	9.0	0.0	1.19	0.0	11.0	5.0	0.0	0.56	0.0	12.0	4.0	1.0	1.03	0.0	11.0	5.0	0.0	1.29	0.0
249	m38	HC	72	1	0	1	3	3	1.0	3.0	1.0	1.0	0.55	0.0	4.0	0.0	0.0	0.3	0.0	3.0	1.0	0.0	0.29	2.0	3.0	1.0	1.0	0.39	0.0	7.0	9.0	0.0	1.19	0.0	11.0	5.0	0.0	0.56	0.0	12.0	4.0	1.0	1.03	0.0	11.0	5.0	0.0	1.29	0.0
250	m38	HC	72	1	0	1	3	3	1.0	3.0	1.0	1.0	0.55	0.0	4.0	0.0	0.0	0.3	0.0	3.0	1.0	0.0	0.29	2.0	3.0	1.0	1.0	0.39	0.0	7.0	9.0	0.0	1.19	0.0	11.0	5.0	0.0	0.56	0.0	12.0	4.0	1.0	1.03	0.0	11.0	5.0	0.0	1.29	0.0
251	m38	HC	72	1	0	1	3	3	1.0	3.0	1.0	1.0	0.55	0.0	4.0	0.0	0.0	0.3	0.0	3.0	1.0	0.0	0.29	2.0	3.0	1.0	1.0	0.39	0.0	7.0	9.0	0.0	1.19	0.0	11.0	5.0	0.0	0.56	0.0	12.0	4.0	1.0	1.03	0.0	11.0	5.0	0.0	1.29	0.0
252	m39	HC	72	1	0	1	4	4	0.0	4.0	0.0	0.0	0.5	0.0	4.0	0.0	0.0	0.3	0.0	4.0	0.0	0.0	0.26	0.0	4.0	0.0	0.0	0.39	0.0	14.0	2.0	0.0	1.08	0.0	15.0	1.0	0.0	1.0	0.0	16.0	0.0	0.0	0.55	0.0	16.0	0.0	0.0	1.03	0.0
253	m39	HC	72	1	0	1	4	4	0.0	4.0	0.0	0.0	0.5	0.0	4.0	0.0	0.0	0.3	0.0	4.0	0.0	0.0	0.26	0.0	4.0	0.0	0.0	0.39	0.0	14.0	2.0	0.0	1.08	0.0	15.0	1.0	0.0	1.0	0.0	16.0	0.0	0.0	0.55	0.0	16.0	0.0	0.0	1.03	0.0
254	m39	HC	72	1	0	1	4	4	0.0	4.0	0.0	0.0	1.16	0.0	4.0	0.0	0.0	0.35	0.0	4.0	0.0	0.0	0.45	0.0	4.0	0.0	0.0	0.4	0.0	13.0	3.0	1.0	1.48	0.0	15.0	1.0	0.0	1.19	0.0	16.0	0.0	0.0	1.22	0.0	16.0	0.0	0.0	1.51	0.0
255	m39	HC	72	1	0	1	4	4	0.0	4.0	0.0	0.0	1.16	0.0	4.0	0.0	0.0	0.35	0.0	4.0	0.0	0.0	0.45	0.0	4.0	0.0	0.0	0.4	0.0	13.0	3.0	1.0	1.48	0.0	15.0	1.0	0.0	1.19	0.0	16.0	0.0	0.0	1.22	0.0	16.0	0.0	0.0	1.51	0.0
257	m41	HC	71	1	0	1	4	4	1.44736842105	3.81578947368	0.184210526316	0.328947368421	0.989736842105	0.894736842105	3.97368421053	0.0263157894737	0.236842105263	0.669736842105	0.355263157895	3.82894736842	0.171052631579	0.0921052631579	0.582368421053	0.473684210526	3.68421052632	0.315789473684	0.223684210526	0.515657894737	0.0	12.8289473684	3.17105263158	0.868421052632	1.50657894737	0.0	14.5921052632	1.40789473684	0.697368421053	1.13513157895	0.0	15.0	1.0	0.973684210526	1.01618421053	0.0	14.0131578947	1.98684210526	0.960526315789	1.51710526316	0.0
258	m42	HC	77	1	0	1	2	4	1.44736842105	3.81578947368	0.184210526316	0.328947368421	0.989736842105	0.894736842105	3.97368421053	0.0263157894737	0.236842105263	0.669736842105	0.355263157895	3.82894736842	0.171052631579	0.0921052631579	0.582368421053	0.473684210526	3.68421052632	0.315789473684	0.223684210526	0.515657894737	0.0	12.8289473684	3.17105263158	0.868421052632	1.50657894737	0.0	14.5921052632	1.40789473684	0.697368421053	1.13513157895	0.0	15.0	1.0	0.973684210526	1.01618421053	0.0	14.0131578947	1.98684210526	0.960526315789	1.51710526316	0.0
259	m42	HC	77	1	0	1	2	4	1.44736842105	3.81578947368	0.184210526316	0.328947368421	0.989736842105	0.894736842105	3.97368421053	0.0263157894737	0.236842105263	0.669736842105	0.355263157895	3.82894736842	0.171052631579	0.0921052631579	0.582368421053	0.473684210526	3.68421052632	0.315789473684	0.223684210526	0.515657894737	0.0	12.8289473684	3.17105263158	0.868421052632	1.50657894737	0.0	14.5921052632	1.40789473684	0.697368421053	1.13513157895	0.0	15.0	1.0	0.973684210526	1.01618421053	0.0	14.0131578947	1.98684210526	0.960526315789	1.51710526316	0.0
260	m43	HC	76	1	0	1	4	4	7.0	4.0	0.0	0.0	1.08	6.0	4.0	0.0	0.0	0.42	4.0	4.0	0.0	0.0	0.45	0.0	3.0	1.0	0.0	0.39	0.0	13.0	3.0	0.0	1.22	0.0	14.0	2.0	0.0	0.53	0.0	13.0	3.0	0.0	0.43	0.0	9.0	7.0	0.0	1.12	0.0
261	m43	HC	76	1	0	1	4	4	7.0	4.0	0.0	0.0	1.08	6.0	4.0	0.0	0.0	0.42	4.0	4.0	0.0	0.0	0.45	0.0	3.0	1.0	0.0	0.39	0.0	13.0	3.0	0.0	1.22	0.0	14.0	2.0	0.0	0.53	0.0	13.0	3.0	0.0	0.43	0.0	9.0	7.0	0.0	1.12	0.0
262	m43	HC	76	1	0	1	4	4	9.0	2.0	2.0	1.0	1.22	5.0	4.0	0.0	1.0	2.19	0.0	4.0	0.0	0.0	0.52	7.0	3.0	1.0	0.0	1.01	0.0	15.0	1.0	3.0	2.09	0.0	15.0	1.0	0.0	1.17	0.0	12.0	4.0	1.0	1.14	0.0	12.0	4.0	0.0	1.51	0.0
263	m43	HC	76	1	0	1	4	4	9.0	2.0	2.0	1.0	1.22	5.0	4.0	0.0	1.0	2.19	0.0	4.0	0.0	0.0	0.52	7.0	3.0	1.0	0.0	1.01	0.0	15.0	1.0	3.0	2.09	0.0	15.0	1.0	0.0	1.17	0.0	12.0	4.0	1.0	1.14	0.0	12.0	4.0	0.0	1.51	0.0
264	m43	HC	76	1	0	1	4	4	9.0	2.0	2.0	1.0	1.22	5.0	4.0	0.0	1.0	2.19	0.0	4.0	0.0	0.0	0.52	7.0	3.0	1.0	0.0	1.01	0.0	15.0	1.0	3.0	2.09	0.0	15.0	1.0	0.0	1.17	0.0	12.0	4.0	1.0	1.14	0.0	12.0	4.0	0.0	1.51	0.0
265	m43	HC	76	1	0	1	4	4	9.0	2.0	2.0	1.0	1.22	5.0	4.0	0.0	1.0	2.19	0.0	4.0	0.0	0.0	0.52	7.0	3.0	1.0	0.0	1.01	0.0	15.0	1.0	3.0	2.09	0.0	15.0	1.0	0.0	1.17	0.0	12.0	4.0	1.0	1.14	0.0	12.0	4.0	0.0	1.51	0.0
266	m43	HC	76	1	0	1	4	4	9.0	2.0	2.0	1.0	1.22	5.0	4.0	0.0	1.0	2.19	0.0	4.0	0.0	0.0	0.52	7.0	3.0	1.0	0.0	1.01	0.0	15.0	1.0	3.0	2.09	0.0	15.0	1.0	0.0	1.17	0.0	12.0	4.0	1.0	1.14	0.0	12.0	4.0	0.0	1.51	0.0
267	m43	HC	76	1	0	1	4	4	9.0	2.0	2.0	1.0	1.22	5.0	4.0	0.0	1.0	2.19	0.0	4.0	0.0	0.0	0.52	7.0	3.0	1.0	0.0	1.01	0.0	15.0	1.0	3.0	2.09	0.0	15.0	1.0	0.0	1.17	0.0	12.0	4.0	1.0	1.14	0.0	12.0	4.0	0.0	1.51	0.0
268	m43	HC	76	1	0	1	4	4	0.0	4.0	0.0	0.0	1.12	0.0	4.0	0.0	0.0	1.09	0.0	4.0	0.0	0.0	0.53	0.0	4.0	0.0	0.0	0.46	0.0	15.0	1.0	0.0	1.55	0.0	16.0	0.0	0.0	1.26	0.0	16.0	0.0	2.0	1.38	0.0	15.0	1.0	0.0	1.37	0.0
269	m43	HC	76	1	0	1	4	4	0.0	4.0	0.0	0.0	1.12	0.0	4.0	0.0	0.0	1.09	0.0	4.0	0.0	0.0	0.53	0.0	4.0	0.0	0.0	0.46	0.0	15.0	1.0	0.0	1.55	0.0	16.0	0.0	0.0	1.26	0.0	16.0	0.0	2.0	1.38	0.0	15.0	1.0	0.0	1.37	0.0
270	m43	HC	76	1	0	1	4	4	0.0	4.0	0.0	0.0	1.12	0.0	4.0	0.0	0.0	1.09	0.0	4.0	0.0	0.0	0.53	0.0	4.0	0.0	0.0	0.46	0.0	15.0	1.0	0.0	1.55	0.0	16.0	0.0	0.0	1.26	0.0	16.0	0.0	2.0	1.38	0.0	15.0	1.0	0.0	1.37	0.0
271	m43	HC	76	1	0	1	4	4	0.0	4.0	0.0	0.0	1.12	0.0	4.0	0.0	0.0	1.09	0.0	4.0	0.0	0.0	0.53	0.0	4.0	0.0	0.0	0.46	0.0	15.0	1.0	0.0	1.55	0.0	16.0	0.0	0.0	1.26	0.0	16.0	0.0	2.0	1.38	0.0	15.0	1.0	0.0	1.37	0.0
272	m43	HC	76	1	0	1	4	4	0.0	4.0	0.0	0.0	1.12	0.0	4.0	0.0	0.0	1.09	0.0	4.0	0.0	0.0	0.53	0.0	4.0	0.0	0.0	0.46	0.0	15.0	1.0	0.0	1.55	0.0	16.0	0.0	0.0	1.26	0.0	16.0	0.0	2.0	1.38	0.0	15.0	1.0	0.0	1.37	0.0
273	m43	HC	76	1	0	1	4	4	0.0	4.0	0.0	0.0	1.12	0.0	4.0	0.0	0.0	1.09	0.0	4.0	0.0	0.0	0.53	0.0	4.0	0.0	0.0	0.46	0.0	15.0	1.0	0.0	1.55	0.0	16.0	0.0	0.0	1.26	0.0	16.0	0.0	2.0	1.38	0.0	15.0	1.0	0.0	1.37	0.0
274	m43	HC	76	1	0	1	4	4	7.0	4.0	0.0	0.0	1.08	6.0	4.0	0.0	0.0	0.42	4.0	4.0	0.0	0.0	0.45	0.0	3.0	1.0	0.0	0.39	0.0	13.0	3.0	0.0	1.22	0.0	14.0	2.0	0.0	0.53	0.0	13.0	3.0	0.0	0.43	0.0	9.0	7.0	0.0	1.12	0.0
275	m43	HC	76	1	0	1	4	4	7.0	4.0	0.0	0.0	1.08	6.0	4.0	0.0	0.0	0.42	4.0	4.0	0.0	0.0	0.45	0.0	3.0	1.0	0.0	0.39	0.0	13.0	3.0	0.0	1.22	0.0	14.0	2.0	0.0	0.53	0.0	13.0	3.0	0.0	0.43	0.0	9.0	7.0	0.0	1.12	0.0
276	m43	HC	76	1	0	1	4	4	7.0	4.0	0.0	0.0	1.08	6.0	4.0	0.0	0.0	0.42	4.0	4.0	0.0	0.0	0.45	0.0	3.0	1.0	0.0	0.39	0.0	13.0	3.0	0.0	1.22	0.0	14.0	2.0	0.0	0.53	0.0	13.0	3.0	0.0	0.43	0.0	9.0	7.0	0.0	1.12	0.0
277	m43	HC	76	1	0	1	4	4	7.0	4.0	0.0	0.0	1.08	6.0	4.0	0.0	0.0	0.42	4.0	4.0	0.0	0.0	0.45	0.0	3.0	1.0	0.0	0.39	0.0	13.0	3.0	0.0	1.22	0.0	14.0	2.0	0.0	0.53	0.0	13.0	3.0	0.0	0.43	0.0	9.0	7.0	0.0	1.12	0.0
[truncated: 54 more columns]
